# Supplementary material for: Expression of Concern: The prognostic and clinicopathologic characteristics of CD147 and esophagus cancer: A meta-analysis
Source: PLoS One. 2023 Feb 22;18(2):e0282229. doi: 10.1371/journal.pone.0282229 (PMC9946197; doi:10.1371/journal.pone.0282229)
Supplement: S1 File — (ZIP) [file pone.0282229.s001.zip]

Archive with 31 entries (29 files):
- CD147 and Clinical charicteristics plot.docx
- CD147 and diff tissue type plot.docx
- CD147 and survival data plot.docx
- CD147 clinical data in Revman of esophagus cancer.rm5
- PDF of included paper/
- PDF of included paper/CD147 and MMP-9 expressions in typeó≥or ó≤ adenocarcinoma of esophagogastric junction and their clinicopathological significances.pdf
- PDF of included paper/CD147PTEN E╥╗╕╞≡ñ╡░░╫╘┌╩│╣▄░⌐╫Θ╓»╓╨▒φ┤∩╙δ┴┘┤▓▓í└φ╡─╣╪╧╡.pdf
- PDF of included paper/CD147íóMMP-2║═ VEGF╘┌╩│╣▄┴█╫┤╧╕░√░⌐╓╨╡─▒φ┤∩╝░╥Γ╥σ.pdf
- PDF of included paper/CD147íóMMP-2╡─▒φ┤∩╙δ╩│╣▄░⌐╔·╬∩╤o╠╪╨╘╣╪╧╡╡─┴┘┤▓╤╨╛┐.pdf
- PDF of included paper/CD147íóMMP9íóS100A4╡░░╫╡─▒φ┤∩╙δ╩│╣▄┴█╫┤╧╕░√░⌐╫¬╥╞╡─╣╪╧╡.pdf
- PDF of included paper/CD147íó║╦╫¬┬╝╥≥╫╙a╩B...╫┤╧╕░√░⌐╫Θ╓»╓╨╡─▒φ┤∩╝░╥Γ╥σ_╨▄└≥─╚.pdf
- PDF of included paper/CD147║═ MMP-2╘┌╘τ╞┌╩│╣▄░⌐╓╨╡─▒φ┤∩.pdf
- PDF of included paper/Cancer - 2004 - Ishibashi - CD147 and matrix metalloproteinase⌐/2 protein expression as significant prognostic factors in.pdf
- PDF of included paper/Clinical Impact of HAb18G CD147 Expression in Esophageal Squamous Cell Carcinoma.pdf
- PDF of included paper/Expression of EMMPRIN and matriptase in esophageal squamous cell carcinomaú║Correlation with clinicopathological parameters.pdf
- PDF of included paper/╗∙╓╩╜≡╩⌠╡░░╫├╕-9íó╜≡╩⌠╡░...╩│╣▄┴█╫┤╧╕░√░⌐╫Θ╓»╓╨╡─▒φ┤∩_╞δ▓⌐.pdf
- PDF of included paper/╗∙╓╩╜≡╩⌠╡░░╫├╕2╝░CD147╘┌╩│╣▄┴█╫┤╧╕░√░⌐╓╨╡─▒φ┤∩╝░╥Γ╥σ.pdf
- PDF of included paper/╓∞╔┘╛2-2011.pdf
- PDF of included paper/╦└═÷╧α╣╪╡░░╫╝ñ├╕1║═CD147╘┌╩│╣▄┴█░⌐╓╨╡─▒φ┤∩╝░╞Σ┴┘┤▓╥Γ╥σ.pdf
- PDF of included paper/╧╦╬1⁄4┴1⁄4╜╙╡░░╫íó▓π≡ñ┴1⁄4╡░░╫íó╧╕░√═Γ╗∙╓╩╜≡╩⌠╡░░╫├╕╙╒╡╝╥≥╫╙╘┌╩│╣▄░⌐╡─▒φ┤∩.pdf
- PDF of included paper/╩│╣▄┴█╫┤╧╕░√░⌐EMMPRIN╡░░╫╡─▒φ┤∩╝░┴┘┤▓╥Γ╥σ_╒┼╗▌╓╥.pdf
- PDF of included paper/╩│╣▄┴█╫┤╧╕░√░⌐╓╨MMP-9íóCD-147╡─▒φ┤∩╝░╥Γ╥σ_╨▄╦╔░╪.pdf
- Supplementary  data/
- Supplementary  data/Appendix 1.docx
- Supplementary  data/Figure legend-Supplementary Begg's Plot.docx
- Supplementary  data/Figure legend-Supplementary Sensitivity analysis plot.docx
- Supplementary  data/Supplementary Begg's Plot.tif
- Supplementary  data/Supplementary Sensitivity analysis plot.tif
- Supplementary  data/Supplementary Table.1 NOSscore.docx
- The prognostic and clinicopathologic characteristics of CD147 and esophagus cancer  A meta-analysis..pdf
- orignal data collection esophagus cancer CD147.xlsx
