# Supplementary material for: Expression of Concern: The prognostic and clinicopathologic characteristics of CD147 and esophagus cancer: A meta-analysis
Source: PLoS One. 2023 Feb 22;18(2):e0282229. doi: 10.1371/journal.pone.0282229 (PMC9946197; doi:10.1371/journal.pone.0282229)
Supplement: S1 File — (ZIP) [file pone.0282229.s001.zip › CD147 clinical data in Revman of esophagus cancer.rm5]

<?xml version="1.0" encoding="ISO-8859-1" standalone="no"?>
<COCHRANE_REVIEW DESCRIPTION="" DOI="" GROUP_ID="" ID="198716061511524275" MERGED_FROM="" MODIFIED="2022-08-24 12:54:03 +0800" MODIFIED_BY="[Empty name]" REVIEW_NO="" REVMAN_SUB_VERSION="5.3.5 " REVMAN_VERSION="5" SPLIT_FROM="" STAGE="P" STATUS="A" TYPE="INTERVENTION" VERSION_NO="0.0">
<COVER_SHEET MODIFIED="2016-06-15 11:52:42 +0800" MODIFIED_BY="[Empty name]">
<TITLE MODIFIED="2016-06-15 11:52:42 +0800" MODIFIED_BY="[Empty name]">[Intervention] for [health problem]</TITLE>
<CONTACT>
<PERSON ID="????" ROLE="UNKNOWN">
<PREFIX/>
<FIRST_NAME/>
<MIDDLE_INITIALS/>
<LAST_NAME/>
<SUFFIX/>
<POSITION/>
<EMAIL_1/>
<EMAIL_2/>
<URL/>
<MOBILE_PHONE/>
<ADDRESS>
<DEPARTMENT/>
<ORGANISATION/>
<ADDRESS_1/>
<ADDRESS_2/>
<CITY/>
<ZIP/>
<REGION/>
<COUNTRY CODE="NONE">Other</COUNTRY>
<PHONE_1/>
<PHONE_2/>
<FAX_1/>
<FAX_2/>
</ADDRESS>
<FOOTNOTE/>
</PERSON>
</CONTACT>
<CREATORS>
<PERSON ID="????" ROLE="AUTHOR">
<PREFIX/>
<FIRST_NAME/>
<MIDDLE_INITIALS/>
<LAST_NAME/>
<SUFFIX/>
<POSITION/>
<EMAIL_1/>
<EMAIL_2/>
<URL/>
<MOBILE_PHONE/>
<ADDRESS>
<DEPARTMENT/>
<ORGANISATION/>
<ADDRESS_1/>
<ADDRESS_2/>
<CITY/>
<ZIP/>
<REGION/>
<COUNTRY CODE="NONE">Other</COUNTRY>
<PHONE_1/>
<PHONE_2/>
<FAX_1/>
<FAX_2/>
</ADDRESS>
<FOOTNOTE/>
</PERSON>
</CREATORS>
<DATES>
<UP_TO_DATE>
<DATE DAY="" MONTH="" YEAR=""/>
</UP_TO_DATE>
<LAST_SEARCH>
<DATE DAY="" MONTH="" YEAR=""/>
</LAST_SEARCH>
<NEXT_STAGE>
<DATE DAY="" MONTH="" YEAR=""/>
</NEXT_STAGE>
<PROTOCOL_PUBLISHED ISSUE="" YEAR=""/>
<REVIEW_PUBLISHED ISSUE="" YEAR=""/>
<LAST_CITATION_ISSUE ISSUE="" YEAR=""/>
</DATES>
<WHATS_NEW/>
<HISTORY/>
<SOURCES_OF_SUPPORT>
<INTERNAL_SOURCES/>
<EXTERNAL_SOURCES/>
</SOURCES_OF_SUPPORT>
<MESH_TERMS VERIFIED="NO"/>
<KEYWORDS/>
</COVER_SHEET>
<MAIN_TEXT>
<SUMMARY>
<TITLE>[Summary title]</TITLE>
<SUMMARY_BODY>
<P>[Summary text]</P>
</SUMMARY_BODY>
</SUMMARY>
<ABSTRACT>
<ABS_BACKGROUND/>
<ABS_OBJECTIVES/>
<ABS_SEARCH_STRATEGY/>
<ABS_SELECTION_CRITERIA/>
<ABS_DATA_COLLECTION/>
<ABS_RESULTS/>
<ABS_CONCLUSIONS/>
</ABSTRACT>
<BODY>
<BACKGROUND>
<CONDITION/>
<INTERVENTION/>
<THEORY/>
<IMPORTANCE/>
</BACKGROUND>
<OBJECTIVES/>
<METHODS>
<SELECTION_CRITERIA>
<CRIT_STUDIES/>
<CRIT_PARTICIPANTS/>
<CRIT_INTERVENTIONS/>
<CRIT_OUTCOMES>
<CRIT_OUTCOMES_PRIMARY/>
<CRIT_OUTCOMES_SECONDARY/>
</CRIT_OUTCOMES>
</SELECTION_CRITERIA>
<SEARCH_METHODS>
<ELECTRONIC_SEARCHES/>
<OTHER_SEARCHES/>
</SEARCH_METHODS>
<DATA_COLLECTION>
<STUDY_SELECTION/>
<DATA_EXTRACTION/>
<QUALITY_ASSESSMENT/>
<EFFECT_MEASURES/>
<UNIT_OF_ANALYSIS/>
<MISSING_DATA/>
<HETEROGENEITY_ASSESSMENT/>
<BIAS_ASSESSMENT/>
<DATA_SYNTHESIS/>
<SUBGROUP_ANALYSIS/>
<SENSITIVITY_ANALYSIS/>
</DATA_COLLECTION>
</METHODS>
<RESULTS>
<STUDY_DESCRIPTION>
<SEARCH_RESULTS/>
<INCLUDED_STUDIES_DESCR/>
<EXCLUDED_STUDIES_DESCR/>
</STUDY_DESCRIPTION>
<STUDY_QUALITY>
<ALLOCATION/>
<BLINDING/>
<EXCLUSIONS/>
<SELECTIVE_REPORTING/>
<OTHER_BIAS_SOURCES/>
</STUDY_QUALITY>
<INTERVENTION_EFFECTS/>
</RESULTS>
<DISCUSSION>
<SUMMARY_OF_RESULTS/>
<APPLICABILITY_OF_FINDINGS/>
<QUALITY_OF_EVIDENCE/>
<POTENTIAL_BIASES/>
<AGREEMENT/>
</DISCUSSION>
<CONCLUSIONS>
<IMPLICATIONS_PRACTICE/>
<IMPLICATIONS_RESEARCH/>
</CONCLUSIONS>
</BODY>
<ACKNOWLEDGEMENTS/>
<CONFLICT_OF_INTEREST/>
<CONTRIBUTIONS/>
<PRO_REV_DIFF/>
<PUBLIC_NOTES/>
</MAIN_TEXT>
<STUDIES_AND_REFERENCES MODIFIED="2022-08-20 21:30:23 +0800" MODIFIED_BY="[Empty name]">
<STUDIES MODIFIED="2022-08-20 21:30:23 +0800" MODIFIED_BY="[Empty name]">
<INCLUDED_STUDIES MODIFIED="2022-08-20 21:30:23 +0800" MODIFIED_BY="[Empty name]">
<STUDY DATA_SOURCE="PUB" ID="STD-ChengMF-2006" MODIFIED="2016-06-15 12:21:08 +0800" MODIFIED_BY="[Empty name]" NAME="ChengMF 2006" YEAR="2006">
<REFERENCE PRIMARY="NO" TYPE="JOURNAL_ARTICLE">
<IDENTIFIERS/>
</REFERENCE>
<IDENTIFIERS/>
</STUDY>
<STUDY DATA_SOURCE="PUB" ID="STD-ChenJX-2009" MODIFIED="2022-08-19 22:22:18 +0800" MODIFIED_BY="[Empty name]" NAME="ChenJX 2009" YEAR="2009">
<REFERENCE PRIMARY="NO" TYPE="JOURNAL_ARTICLE">
<IDENTIFIERS/>
</REFERENCE>
<IDENTIFIERS/>
</STUDY>
<STUDY DATA_SOURCE="PUB" ID="STD-HuangL-2015" MODIFIED="2016-06-15 12:20:50 +0800" MODIFIED_BY="[Empty name]" NAME="HuangL 2015" YEAR="2015">
<REFERENCE PRIMARY="NO" TYPE="JOURNAL_ARTICLE">
<IDENTIFIERS/>
</REFERENCE>
<IDENTIFIERS/>
</STUDY>
<STUDY DATA_SOURCE="PUB" ID="STD-LiChangXiu-2013" MODIFIED="2022-08-19 22:21:13 +0800" MODIFIED_BY="[Empty name]" NAME="LiChangXiu 2013" YEAR="2013">
<REFERENCE PRIMARY="NO" TYPE="JOURNAL_ARTICLE">
<IDENTIFIERS/>
</REFERENCE>
<IDENTIFIERS/>
</STUDY>
<STUDY DATA_SOURCE="PUB" ID="STD-LiuHaiMing-2010" MODIFIED="2022-08-19 22:11:12 +0800" MODIFIED_BY="[Empty name]" NAME="LiuHaiMing 2010" YEAR="2010">
<REFERENCE PRIMARY="NO" TYPE="JOURNAL_ARTICLE">
<IDENTIFIERS/>
</REFERENCE>
<IDENTIFIERS/>
</STUDY>
<STUDY DATA_SOURCE="PUB" ID="STD-MaGuang-2009" MODIFIED="2022-08-19 22:14:19 +0800" MODIFIED_BY="[Empty name]" NAME="MaGuang 2009" YEAR="2009">
<REFERENCE PRIMARY="NO" TYPE="JOURNAL_ARTICLE">
<IDENTIFIERS/>
</REFERENCE>
<IDENTIFIERS/>
</STUDY>
<STUDY DATA_SOURCE="PUB" ID="STD-QiBo-2008" MODIFIED="2022-08-19 22:18:36 +0800" MODIFIED_BY="[Empty name]" NAME="QiBo 2008" YEAR="2008">
<REFERENCE PRIMARY="NO" TYPE="JOURNAL_ARTICLE">
<IDENTIFIERS/>
</REFERENCE>
<IDENTIFIERS/>
</STUDY>
<STUDY DATA_SOURCE="PUB" ID="STD-WanY-2012" MODIFIED="2022-08-19 22:18:22 +0800" MODIFIED_BY="[Empty name]" NAME="WanY 2012" YEAR="2012">
<REFERENCE PRIMARY="NO" TYPE="JOURNAL_ARTICLE">
<IDENTIFIERS/>
</REFERENCE>
<IDENTIFIERS/>
</STUDY>
<STUDY DATA_SOURCE="PUB" ID="STD-XiaoXiangZhi-2011" MODIFIED="2022-08-19 22:18:55 +0800" MODIFIED_BY="[Empty name]" NAME="XiaoXiangZhi 2011" YEAR="2011">
<REFERENCE PRIMARY="NO" TYPE="JOURNAL_ARTICLE">
<IDENTIFIERS/>
</REFERENCE>
<IDENTIFIERS/>
</STUDY>
<STUDY DATA_SOURCE="PUB" ID="STD-Xie-L2008" MODIFIED="2022-08-19 22:11:51 +0800" MODIFIED_BY="[Empty name]" NAME="Xie L2008" YEAR="2008">
<REFERENCE PRIMARY="NO" TYPE="JOURNAL_ARTICLE">
<IDENTIFIERS/>
</REFERENCE>
<IDENTIFIERS/>
</STUDY>
<STUDY DATA_SOURCE="PUB" ID="STD-XiongLiNa-2011" MODIFIED="2022-08-19 22:20:50 +0800" MODIFIED_BY="[Empty name]" NAME="XiongLiNa 2011" YEAR="2011">
<REFERENCE PRIMARY="NO" TYPE="JOURNAL_ARTICLE">
<IDENTIFIERS/>
</REFERENCE>
<IDENTIFIERS/>
</STUDY>
<STUDY DATA_SOURCE="PUB" ID="STD-XiongSongBai-2007" MODIFIED="2022-08-19 22:19:22 +0800" MODIFIED_BY="[Empty name]" NAME="XiongSongBai 2007" YEAR="2007">
<REFERENCE PRIMARY="NO" TYPE="JOURNAL_ARTICLE">
<IDENTIFIERS/>
</REFERENCE>
<IDENTIFIERS/>
</STUDY>
<STUDY DATA_SOURCE="PUB" ID="STD-YoshioIshibashi-2004" MODIFIED="2016-06-15 12:20:26 +0800" MODIFIED_BY="[Empty name]" NAME="YoshioIshibashi 2004" YEAR="2004">
<REFERENCE PRIMARY="NO" TYPE="JOURNAL_ARTICLE">
<IDENTIFIERS/>
</REFERENCE>
<IDENTIFIERS/>
</STUDY>
<STUDY DATA_SOURCE="PUB" ID="STD-Zhang-HZ-2006" MODIFIED="2022-08-19 22:15:21 +0800" MODIFIED_BY="[Empty name]" NAME="Zhang HZ 2006" YEAR="2006">
<REFERENCE PRIMARY="NO" TYPE="JOURNAL_ARTICLE">
<IDENTIFIERS/>
</REFERENCE>
<IDENTIFIERS/>
</STUDY>
<STUDY DATA_SOURCE="PUB" ID="STD-ZhaoJH-2004" MODIFIED="2022-08-20 17:26:22 +0800" MODIFIED_BY="[Empty name]" NAME="ZhaoJH 2004" YEAR="2004">
<REFERENCE PRIMARY="NO" TYPE="JOURNAL_ARTICLE">
<IDENTIFIERS/>
</REFERENCE>
<IDENTIFIERS/>
</STUDY>
<STUDY DATA_SOURCE="PUB" ID="STD-ZhuS-2011" MODIFIED="2016-06-15 12:20:09 +0800" MODIFIED_BY="[Empty name]" NAME="ZhuS 2011" YEAR="2011">
<REFERENCE PRIMARY="NO" TYPE="JOURNAL_ARTICLE">
<IDENTIFIERS/>
</REFERENCE>
<IDENTIFIERS/>
</STUDY>
<STUDY DATA_SOURCE="PUB" ID="STD-ZhuShaoJun2011" MODIFIED="2022-08-20 17:25:57 +0800" MODIFIED_BY="[Empty name]" NAME="ZhuShaoJun2011" YEAR="2011">
<REFERENCE PRIMARY="NO" TYPE="JOURNAL_ARTICLE">
<IDENTIFIERS/>
</REFERENCE>
<IDENTIFIERS/>
</STUDY>
</INCLUDED_STUDIES>
<EXCLUDED_STUDIES/>
<AWAITING_STUDIES/>
<ONGOING_STUDIES/>
</STUDIES>
<OTHER_REFERENCES>
<ADDITIONAL_REFERENCES/>
<OTHER_VERSIONS_REFERENCES/>
<PENDING_REFERENCES/>
</OTHER_REFERENCES>
</STUDIES_AND_REFERENCES>
<CHARACTERISTICS_OF_STUDIES MODIFIED="2022-08-20 21:30:23 +0800" MODIFIED_BY="[Empty name]">
<CHARACTERISTICS_OF_INCLUDED_STUDIES MODIFIED="2022-08-20 21:30:23 +0800" MODIFIED_BY="[Empty name]" SORT_BY="STUDY" USER_DEF_1_ENABLED="NO" USER_DEF_2_ENABLED="NO" USER_DEF_3_ENABLED="NO">
<INCLUDED_CHAR STUDY_ID="STD-ChengMF-2006">
<CHAR_METHODS/>
<CHAR_PARTICIPANTS/>
<CHAR_INTERVENTIONS/>
<CHAR_OUTCOMES/>
<CHAR_NOTES/>
</INCLUDED_CHAR>
<INCLUDED_CHAR STUDY_ID="STD-ChenJX-2009">
<CHAR_METHODS/>
<CHAR_PARTICIPANTS/>
<CHAR_INTERVENTIONS/>
<CHAR_OUTCOMES/>
<CHAR_NOTES/>
</INCLUDED_CHAR>
<INCLUDED_CHAR STUDY_ID="STD-HuangL-2015">
<CHAR_METHODS/>
<CHAR_PARTICIPANTS/>
<CHAR_INTERVENTIONS/>
<CHAR_OUTCOMES/>
<CHAR_NOTES/>
</INCLUDED_CHAR>
<INCLUDED_CHAR STUDY_ID="STD-LiChangXiu-2013">
<CHAR_METHODS/>
<CHAR_PARTICIPANTS/>
<CHAR_INTERVENTIONS/>
<CHAR_OUTCOMES/>
<CHAR_NOTES/>
</INCLUDED_CHAR>
<INCLUDED_CHAR STUDY_ID="STD-LiuHaiMing-2010">
<CHAR_METHODS/>
<CHAR_PARTICIPANTS/>
<CHAR_INTERVENTIONS/>
<CHAR_OUTCOMES/>
<CHAR_NOTES/>
</INCLUDED_CHAR>
<INCLUDED_CHAR STUDY_ID="STD-MaGuang-2009">
<CHAR_METHODS/>
<CHAR_PARTICIPANTS/>
<CHAR_INTERVENTIONS/>
<CHAR_OUTCOMES/>
<CHAR_NOTES/>
</INCLUDED_CHAR>
<INCLUDED_CHAR STUDY_ID="STD-QiBo-2008">
<CHAR_METHODS/>
<CHAR_PARTICIPANTS/>
<CHAR_INTERVENTIONS/>
<CHAR_OUTCOMES/>
<CHAR_NOTES/>
</INCLUDED_CHAR>
<INCLUDED_CHAR STUDY_ID="STD-WanY-2012">
<CHAR_METHODS/>
<CHAR_PARTICIPANTS/>
<CHAR_INTERVENTIONS/>
<CHAR_OUTCOMES/>
<CHAR_NOTES/>
</INCLUDED_CHAR>
<INCLUDED_CHAR STUDY_ID="STD-XiaoXiangZhi-2011">
<CHAR_METHODS/>
<CHAR_PARTICIPANTS/>
<CHAR_INTERVENTIONS/>
<CHAR_OUTCOMES/>
<CHAR_NOTES/>
</INCLUDED_CHAR>
<INCLUDED_CHAR STUDY_ID="STD-Xie-L2008">
<CHAR_METHODS/>
<CHAR_PARTICIPANTS/>
<CHAR_INTERVENTIONS/>
<CHAR_OUTCOMES/>
<CHAR_NOTES/>
</INCLUDED_CHAR>
<INCLUDED_CHAR STUDY_ID="STD-XiongLiNa-2011">
<CHAR_METHODS/>
<CHAR_PARTICIPANTS/>
<CHAR_INTERVENTIONS/>
<CHAR_OUTCOMES/>
<CHAR_NOTES/>
</INCLUDED_CHAR>
<INCLUDED_CHAR STUDY_ID="STD-XiongSongBai-2007">
<CHAR_METHODS/>
<CHAR_PARTICIPANTS/>
<CHAR_INTERVENTIONS/>
<CHAR_OUTCOMES/>
<CHAR_NOTES/>
</INCLUDED_CHAR>
<INCLUDED_CHAR STUDY_ID="STD-YoshioIshibashi-2004">
<CHAR_METHODS/>
<CHAR_PARTICIPANTS/>
<CHAR_INTERVENTIONS/>
<CHAR_OUTCOMES/>
<CHAR_NOTES/>
</INCLUDED_CHAR>
<INCLUDED_CHAR STUDY_ID="STD-Zhang-HZ-2006">
<CHAR_METHODS/>
<CHAR_PARTICIPANTS/>
<CHAR_INTERVENTIONS/>
<CHAR_OUTCOMES/>
<CHAR_NOTES/>
</INCLUDED_CHAR>
<INCLUDED_CHAR STUDY_ID="STD-ZhaoJH-2004">
<CHAR_METHODS/>
<CHAR_PARTICIPANTS/>
<CHAR_INTERVENTIONS/>
<CHAR_OUTCOMES/>
<CHAR_NOTES/>
</INCLUDED_CHAR>
<INCLUDED_CHAR STUDY_ID="STD-ZhuS-2011">
<CHAR_METHODS/>
<CHAR_PARTICIPANTS/>
<CHAR_INTERVENTIONS/>
<CHAR_OUTCOMES/>
<CHAR_NOTES/>
</INCLUDED_CHAR>
<INCLUDED_CHAR STUDY_ID="STD-ZhuShaoJun2011">
<CHAR_METHODS/>
<CHAR_PARTICIPANTS/>
<CHAR_INTERVENTIONS/>
<CHAR_OUTCOMES/>
<CHAR_NOTES/>
</INCLUDED_CHAR>
<FOOTNOTES/>
</CHARACTERISTICS_OF_INCLUDED_STUDIES>
<CHARACTERISTICS_OF_EXCLUDED_STUDIES SORT_BY="STUDY">
<FOOTNOTES/>
</CHARACTERISTICS_OF_EXCLUDED_STUDIES>
<CHARACTERISTICS_OF_AWAITING_STUDIES SORT_BY="STUDY" USER_DEF_1_ENABLED="NO" USER_DEF_2_ENABLED="NO" USER_DEF_3_ENABLED="NO">
<FOOTNOTES/>
</CHARACTERISTICS_OF_AWAITING_STUDIES>
<CHARACTERISTICS_OF_ONGOING_STUDIES SORT_BY="STUDY" USER_DEF_1_ENABLED="NO" USER_DEF_2_ENABLED="NO" USER_DEF_3_ENABLED="NO">
<FOOTNOTES/>
</CHARACTERISTICS_OF_ONGOING_STUDIES>
</CHARACTERISTICS_OF_STUDIES>
<QUALITY_ITEMS MODIFIED="2022-08-20 21:30:23 +0800" MODIFIED_BY="[Empty name]">
<QUALITY_ITEM CORE_ITEM="YES" ID="QIT-01" LEVEL="STUDY" MODIFIED="2022-08-20 21:30:23 +0800" MODIFIED_BY="[Empty name]" NO="1">
<NAME>Random sequence generation (selection bias)</NAME>
<DESCRIPTION>
<P>Selection bias (biased allocation to interventions) due to inadequate generation of a randomised sequence</P>
</DESCRIPTION>
<QUALITY_ITEM_DATA>
<QUALITY_ITEM_DATA_ENTRY RESULT="UNKNOWN" STUDY_ID="STD-ChenJX-2009">
<DESCRIPTION/>
</QUALITY_ITEM_DATA_ENTRY>
<QUALITY_ITEM_DATA_ENTRY RESULT="UNKNOWN" STUDY_ID="STD-ChengMF-2006">
<DESCRIPTION/>
</QUALITY_ITEM_DATA_ENTRY>
<QUALITY_ITEM_DATA_ENTRY RESULT="UNKNOWN" STUDY_ID="STD-HuangL-2015">
<DESCRIPTION/>
</QUALITY_ITEM_DATA_ENTRY>
<QUALITY_ITEM_DATA_ENTRY RESULT="UNKNOWN" STUDY_ID="STD-LiChangXiu-2013">
<DESCRIPTION/>
</QUALITY_ITEM_DATA_ENTRY>
<QUALITY_ITEM_DATA_ENTRY RESULT="UNKNOWN" STUDY_ID="STD-LiuHaiMing-2010">
<DESCRIPTION/>
</QUALITY_ITEM_DATA_ENTRY>
<QUALITY_ITEM_DATA_ENTRY RESULT="UNKNOWN" STUDY_ID="STD-MaGuang-2009">
<DESCRIPTION/>
</QUALITY_ITEM_DATA_ENTRY>
<QUALITY_ITEM_DATA_ENTRY RESULT="UNKNOWN" STUDY_ID="STD-QiBo-2008">
<DESCRIPTION/>
</QUALITY_ITEM_DATA_ENTRY>
<QUALITY_ITEM_DATA_ENTRY RESULT="UNKNOWN" STUDY_ID="STD-WanY-2012">
<DESCRIPTION/>
</QUALITY_ITEM_DATA_ENTRY>
<QUALITY_ITEM_DATA_ENTRY RESULT="UNKNOWN" STUDY_ID="STD-XiaoXiangZhi-2011">
<DESCRIPTION/>
</QUALITY_ITEM_DATA_ENTRY>
<QUALITY_ITEM_DATA_ENTRY RESULT="UNKNOWN" STUDY_ID="STD-Xie-L2008">
<DESCRIPTION/>
</QUALITY_ITEM_DATA_ENTRY>
<QUALITY_ITEM_DATA_ENTRY RESULT="UNKNOWN" STUDY_ID="STD-XiongLiNa-2011">
<DESCRIPTION/>
</QUALITY_ITEM_DATA_ENTRY>
<QUALITY_ITEM_DATA_ENTRY RESULT="UNKNOWN" STUDY_ID="STD-XiongSongBai-2007">
<DESCRIPTION/>
</QUALITY_ITEM_DATA_ENTRY>
<QUALITY_ITEM_DATA_ENTRY RESULT="UNKNOWN" STUDY_ID="STD-YoshioIshibashi-2004">
<DESCRIPTION/>
</QUALITY_ITEM_DATA_ENTRY>
<QUALITY_ITEM_DATA_ENTRY RESULT="UNKNOWN" STUDY_ID="STD-Zhang-HZ-2006">
<DESCRIPTION/>
</QUALITY_ITEM_DATA_ENTRY>
<QUALITY_ITEM_DATA_ENTRY RESULT="UNKNOWN" STUDY_ID="STD-ZhaoJH-2004">
<DESCRIPTION/>
</QUALITY_ITEM_DATA_ENTRY>
<QUALITY_ITEM_DATA_ENTRY RESULT="UNKNOWN" STUDY_ID="STD-ZhuS-2011">
<DESCRIPTION/>
</QUALITY_ITEM_DATA_ENTRY>
<QUALITY_ITEM_DATA_ENTRY RESULT="UNKNOWN" STUDY_ID="STD-ZhuShaoJun2011">
<DESCRIPTION/>
</QUALITY_ITEM_DATA_ENTRY>
</QUALITY_ITEM_DATA>
</QUALITY_ITEM>
<QUALITY_ITEM CORE_ITEM="YES" ID="QIT-02" LEVEL="STUDY" MODIFIED="2022-08-20 21:30:23 +0800" MODIFIED_BY="[Empty name]" NO="2">
<NAME>Allocation concealment (selection bias)</NAME>
<DESCRIPTION>
<P>Selection bias (biased allocation to interventions) due to inadequate concealment of allocations prior to assignment</P>
</DESCRIPTION>
<QUALITY_ITEM_DATA>
<QUALITY_ITEM_DATA_ENTRY RESULT="UNKNOWN" STUDY_ID="STD-ChenJX-2009">
<DESCRIPTION/>
</QUALITY_ITEM_DATA_ENTRY>
<QUALITY_ITEM_DATA_ENTRY RESULT="UNKNOWN" STUDY_ID="STD-ChengMF-2006">
<DESCRIPTION/>
</QUALITY_ITEM_DATA_ENTRY>
<QUALITY_ITEM_DATA_ENTRY RESULT="UNKNOWN" STUDY_ID="STD-HuangL-2015">
<DESCRIPTION/>
</QUALITY_ITEM_DATA_ENTRY>
<QUALITY_ITEM_DATA_ENTRY RESULT="UNKNOWN" STUDY_ID="STD-LiChangXiu-2013">
<DESCRIPTION/>
</QUALITY_ITEM_DATA_ENTRY>
<QUALITY_ITEM_DATA_ENTRY RESULT="UNKNOWN" STUDY_ID="STD-LiuHaiMing-2010">
<DESCRIPTION/>
</QUALITY_ITEM_DATA_ENTRY>
<QUALITY_ITEM_DATA_ENTRY RESULT="UNKNOWN" STUDY_ID="STD-MaGuang-2009">
<DESCRIPTION/>
</QUALITY_ITEM_DATA_ENTRY>
<QUALITY_ITEM_DATA_ENTRY RESULT="UNKNOWN" STUDY_ID="STD-QiBo-2008">
<DESCRIPTION/>
</QUALITY_ITEM_DATA_ENTRY>
<QUALITY_ITEM_DATA_ENTRY RESULT="UNKNOWN" STUDY_ID="STD-WanY-2012">
<DESCRIPTION/>
</QUALITY_ITEM_DATA_ENTRY>
<QUALITY_ITEM_DATA_ENTRY RESULT="UNKNOWN" STUDY_ID="STD-XiaoXiangZhi-2011">
<DESCRIPTION/>
</QUALITY_ITEM_DATA_ENTRY>
<QUALITY_ITEM_DATA_ENTRY RESULT="UNKNOWN" STUDY_ID="STD-Xie-L2008">
<DESCRIPTION/>
</QUALITY_ITEM_DATA_ENTRY>
<QUALITY_ITEM_DATA_ENTRY RESULT="UNKNOWN" STUDY_ID="STD-XiongLiNa-2011">
<DESCRIPTION/>
</QUALITY_ITEM_DATA_ENTRY>
<QUALITY_ITEM_DATA_ENTRY RESULT="UNKNOWN" STUDY_ID="STD-XiongSongBai-2007">
<DESCRIPTION/>
</QUALITY_ITEM_DATA_ENTRY>
<QUALITY_ITEM_DATA_ENTRY RESULT="UNKNOWN" STUDY_ID="STD-YoshioIshibashi-2004">
<DESCRIPTION/>
</QUALITY_ITEM_DATA_ENTRY>
<QUALITY_ITEM_DATA_ENTRY RESULT="UNKNOWN" STUDY_ID="STD-Zhang-HZ-2006">
<DESCRIPTION/>
</QUALITY_ITEM_DATA_ENTRY>
<QUALITY_ITEM_DATA_ENTRY RESULT="UNKNOWN" STUDY_ID="STD-ZhaoJH-2004">
<DESCRIPTION/>
</QUALITY_ITEM_DATA_ENTRY>
<QUALITY_ITEM_DATA_ENTRY RESULT="UNKNOWN" STUDY_ID="STD-ZhuS-2011">
<DESCRIPTION/>
</QUALITY_ITEM_DATA_ENTRY>
<QUALITY_ITEM_DATA_ENTRY RESULT="UNKNOWN" STUDY_ID="STD-ZhuShaoJun2011">
<DESCRIPTION/>
</QUALITY_ITEM_DATA_ENTRY>
</QUALITY_ITEM_DATA>
</QUALITY_ITEM>
<QUALITY_ITEM CORE_ITEM="YES" ID="QIT-03" LEVEL="GROUP" MODIFIED="2022-08-20 21:30:23 +0800" MODIFIED_BY="[Empty name]" NO="3">
<NAME>Blinding of participants and personnel (performance bias)</NAME>
<DESCRIPTION>
<P>Performance bias due to knowledge of the allocated interventions by participants and personnel during the study</P>
</DESCRIPTION>
<QUALITY_ITEM_DATA_ENTRY_GROUP ID="QIG-03.01" NO="1">
<NAME>All outcomes</NAME>
</QUALITY_ITEM_DATA_ENTRY_GROUP>
<QUALITY_ITEM_DATA>
<QUALITY_ITEM_DATA_ENTRY GROUP_ID="QIG-03.01" RESULT="UNKNOWN" STUDY_ID="STD-ChenJX-2009">
<DESCRIPTION/>
</QUALITY_ITEM_DATA_ENTRY>
<QUALITY_ITEM_DATA_ENTRY GROUP_ID="QIG-03.01" RESULT="UNKNOWN" STUDY_ID="STD-ChengMF-2006">
<DESCRIPTION/>
</QUALITY_ITEM_DATA_ENTRY>
<QUALITY_ITEM_DATA_ENTRY GROUP_ID="QIG-03.01" RESULT="UNKNOWN" STUDY_ID="STD-HuangL-2015">
<DESCRIPTION/>
</QUALITY_ITEM_DATA_ENTRY>
<QUALITY_ITEM_DATA_ENTRY GROUP_ID="QIG-03.01" RESULT="UNKNOWN" STUDY_ID="STD-LiChangXiu-2013">
<DESCRIPTION/>
</QUALITY_ITEM_DATA_ENTRY>
<QUALITY_ITEM_DATA_ENTRY GROUP_ID="QIG-03.01" RESULT="UNKNOWN" STUDY_ID="STD-LiuHaiMing-2010">
<DESCRIPTION/>
</QUALITY_ITEM_DATA_ENTRY>
<QUALITY_ITEM_DATA_ENTRY GROUP_ID="QIG-03.01" RESULT="UNKNOWN" STUDY_ID="STD-MaGuang-2009">
<DESCRIPTION/>
</QUALITY_ITEM_DATA_ENTRY>
<QUALITY_ITEM_DATA_ENTRY GROUP_ID="QIG-03.01" RESULT="UNKNOWN" STUDY_ID="STD-QiBo-2008">
<DESCRIPTION/>
</QUALITY_ITEM_DATA_ENTRY>
<QUALITY_ITEM_DATA_ENTRY GROUP_ID="QIG-03.01" RESULT="UNKNOWN" STUDY_ID="STD-WanY-2012">
<DESCRIPTION/>
</QUALITY_ITEM_DATA_ENTRY>
<QUALITY_ITEM_DATA_ENTRY GROUP_ID="QIG-03.01" RESULT="UNKNOWN" STUDY_ID="STD-XiaoXiangZhi-2011">
<DESCRIPTION/>
</QUALITY_ITEM_DATA_ENTRY>
<QUALITY_ITEM_DATA_ENTRY GROUP_ID="QIG-03.01" RESULT="UNKNOWN" STUDY_ID="STD-Xie-L2008">
<DESCRIPTION/>
</QUALITY_ITEM_DATA_ENTRY>
<QUALITY_ITEM_DATA_ENTRY GROUP_ID="QIG-03.01" RESULT="UNKNOWN" STUDY_ID="STD-XiongLiNa-2011">
<DESCRIPTION/>
</QUALITY_ITEM_DATA_ENTRY>
<QUALITY_ITEM_DATA_ENTRY GROUP_ID="QIG-03.01" RESULT="UNKNOWN" STUDY_ID="STD-XiongSongBai-2007">
<DESCRIPTION/>
</QUALITY_ITEM_DATA_ENTRY>
<QUALITY_ITEM_DATA_ENTRY GROUP_ID="QIG-03.01" RESULT="UNKNOWN" STUDY_ID="STD-YoshioIshibashi-2004">
<DESCRIPTION/>
</QUALITY_ITEM_DATA_ENTRY>
<QUALITY_ITEM_DATA_ENTRY GROUP_ID="QIG-03.01" RESULT="UNKNOWN" STUDY_ID="STD-Zhang-HZ-2006">
<DESCRIPTION/>
</QUALITY_ITEM_DATA_ENTRY>
<QUALITY_ITEM_DATA_ENTRY GROUP_ID="QIG-03.01" RESULT="UNKNOWN" STUDY_ID="STD-ZhaoJH-2004">
<DESCRIPTION/>
</QUALITY_ITEM_DATA_ENTRY>
<QUALITY_ITEM_DATA_ENTRY GROUP_ID="QIG-03.01" RESULT="UNKNOWN" STUDY_ID="STD-ZhuS-2011">
<DESCRIPTION/>
</QUALITY_ITEM_DATA_ENTRY>
<QUALITY_ITEM_DATA_ENTRY GROUP_ID="QIG-03.01" RESULT="UNKNOWN" STUDY_ID="STD-ZhuShaoJun2011">
<DESCRIPTION/>
</QUALITY_ITEM_DATA_ENTRY>
</QUALITY_ITEM_DATA>
</QUALITY_ITEM>
<QUALITY_ITEM CORE_ITEM="YES" ID="QIT-04" LEVEL="GROUP" MODIFIED="2022-08-20 21:30:23 +0800" MODIFIED_BY="[Empty name]" NO="4">
<NAME>Blinding of outcome assessment (detection bias)</NAME>
<DESCRIPTION>
<P>Detection bias due to knowledge of the allocated interventions by outcome assessors</P>
</DESCRIPTION>
<QUALITY_ITEM_DATA_ENTRY_GROUP ID="QIG-04.01" NO="1">
<NAME>All outcomes</NAME>
</QUALITY_ITEM_DATA_ENTRY_GROUP>
<QUALITY_ITEM_DATA>
<QUALITY_ITEM_DATA_ENTRY GROUP_ID="QIG-04.01" RESULT="UNKNOWN" STUDY_ID="STD-ChenJX-2009">
<DESCRIPTION/>
</QUALITY_ITEM_DATA_ENTRY>
<QUALITY_ITEM_DATA_ENTRY GROUP_ID="QIG-04.01" RESULT="UNKNOWN" STUDY_ID="STD-ChengMF-2006">
<DESCRIPTION/>
</QUALITY_ITEM_DATA_ENTRY>
<QUALITY_ITEM_DATA_ENTRY GROUP_ID="QIG-04.01" RESULT="UNKNOWN" STUDY_ID="STD-HuangL-2015">
<DESCRIPTION/>
</QUALITY_ITEM_DATA_ENTRY>
<QUALITY_ITEM_DATA_ENTRY GROUP_ID="QIG-04.01" RESULT="UNKNOWN" STUDY_ID="STD-LiChangXiu-2013">
<DESCRIPTION/>
</QUALITY_ITEM_DATA_ENTRY>
<QUALITY_ITEM_DATA_ENTRY GROUP_ID="QIG-04.01" RESULT="UNKNOWN" STUDY_ID="STD-LiuHaiMing-2010">
<DESCRIPTION/>
</QUALITY_ITEM_DATA_ENTRY>
<QUALITY_ITEM_DATA_ENTRY GROUP_ID="QIG-04.01" RESULT="UNKNOWN" STUDY_ID="STD-MaGuang-2009">
<DESCRIPTION/>
</QUALITY_ITEM_DATA_ENTRY>
<QUALITY_ITEM_DATA_ENTRY GROUP_ID="QIG-04.01" RESULT="UNKNOWN" STUDY_ID="STD-QiBo-2008">
<DESCRIPTION/>
</QUALITY_ITEM_DATA_ENTRY>
<QUALITY_ITEM_DATA_ENTRY GROUP_ID="QIG-04.01" RESULT="UNKNOWN" STUDY_ID="STD-WanY-2012">
<DESCRIPTION/>
</QUALITY_ITEM_DATA_ENTRY>
<QUALITY_ITEM_DATA_ENTRY GROUP_ID="QIG-04.01" RESULT="UNKNOWN" STUDY_ID="STD-XiaoXiangZhi-2011">
<DESCRIPTION/>
</QUALITY_ITEM_DATA_ENTRY>
<QUALITY_ITEM_DATA_ENTRY GROUP_ID="QIG-04.01" RESULT="UNKNOWN" STUDY_ID="STD-Xie-L2008">
<DESCRIPTION/>
</QUALITY_ITEM_DATA_ENTRY>
<QUALITY_ITEM_DATA_ENTRY GROUP_ID="QIG-04.01" RESULT="UNKNOWN" STUDY_ID="STD-XiongLiNa-2011">
<DESCRIPTION/>
</QUALITY_ITEM_DATA_ENTRY>
<QUALITY_ITEM_DATA_ENTRY GROUP_ID="QIG-04.01" RESULT="UNKNOWN" STUDY_ID="STD-XiongSongBai-2007">
<DESCRIPTION/>
</QUALITY_ITEM_DATA_ENTRY>
<QUALITY_ITEM_DATA_ENTRY GROUP_ID="QIG-04.01" RESULT="UNKNOWN" STUDY_ID="STD-YoshioIshibashi-2004">
<DESCRIPTION/>
</QUALITY_ITEM_DATA_ENTRY>
<QUALITY_ITEM_DATA_ENTRY GROUP_ID="QIG-04.01" RESULT="UNKNOWN" STUDY_ID="STD-Zhang-HZ-2006">
<DESCRIPTION/>
</QUALITY_ITEM_DATA_ENTRY>
<QUALITY_ITEM_DATA_ENTRY GROUP_ID="QIG-04.01" RESULT="UNKNOWN" STUDY_ID="STD-ZhaoJH-2004">
<DESCRIPTION/>
</QUALITY_ITEM_DATA_ENTRY>
<QUALITY_ITEM_DATA_ENTRY GROUP_ID="QIG-04.01" RESULT="UNKNOWN" STUDY_ID="STD-ZhuS-2011">
<DESCRIPTION/>
</QUALITY_ITEM_DATA_ENTRY>
<QUALITY_ITEM_DATA_ENTRY GROUP_ID="QIG-04.01" RESULT="UNKNOWN" STUDY_ID="STD-ZhuShaoJun2011">
<DESCRIPTION/>
</QUALITY_ITEM_DATA_ENTRY>
</QUALITY_ITEM_DATA>
</QUALITY_ITEM>
<QUALITY_ITEM CORE_ITEM="YES" ID="QIT-05" LEVEL="GROUP" MODIFIED="2022-08-20 21:30:23 +0800" MODIFIED_BY="[Empty name]" NO="5">
<NAME>Incomplete outcome data (attrition bias)</NAME>
<DESCRIPTION>
<P>Attrition bias due to amount, nature or handling of incomplete outcome data</P>
</DESCRIPTION>
<QUALITY_ITEM_DATA_ENTRY_GROUP ID="QIG-05.01" NO="1">
<NAME>All outcomes</NAME>
</QUALITY_ITEM_DATA_ENTRY_GROUP>
<QUALITY_ITEM_DATA>
<QUALITY_ITEM_DATA_ENTRY GROUP_ID="QIG-05.01" RESULT="UNKNOWN" STUDY_ID="STD-ChenJX-2009">
<DESCRIPTION/>
</QUALITY_ITEM_DATA_ENTRY>
<QUALITY_ITEM_DATA_ENTRY GROUP_ID="QIG-05.01" RESULT="UNKNOWN" STUDY_ID="STD-ChengMF-2006">
<DESCRIPTION/>
</QUALITY_ITEM_DATA_ENTRY>
<QUALITY_ITEM_DATA_ENTRY GROUP_ID="QIG-05.01" RESULT="UNKNOWN" STUDY_ID="STD-HuangL-2015">
<DESCRIPTION/>
</QUALITY_ITEM_DATA_ENTRY>
<QUALITY_ITEM_DATA_ENTRY GROUP_ID="QIG-05.01" RESULT="UNKNOWN" STUDY_ID="STD-LiChangXiu-2013">
<DESCRIPTION/>
</QUALITY_ITEM_DATA_ENTRY>
<QUALITY_ITEM_DATA_ENTRY GROUP_ID="QIG-05.01" RESULT="UNKNOWN" STUDY_ID="STD-LiuHaiMing-2010">
<DESCRIPTION/>
</QUALITY_ITEM_DATA_ENTRY>
<QUALITY_ITEM_DATA_ENTRY GROUP_ID="QIG-05.01" RESULT="UNKNOWN" STUDY_ID="STD-MaGuang-2009">
<DESCRIPTION/>
</QUALITY_ITEM_DATA_ENTRY>
<QUALITY_ITEM_DATA_ENTRY GROUP_ID="QIG-05.01" RESULT="UNKNOWN" STUDY_ID="STD-QiBo-2008">
<DESCRIPTION/>
</QUALITY_ITEM_DATA_ENTRY>
<QUALITY_ITEM_DATA_ENTRY GROUP_ID="QIG-05.01" RESULT="UNKNOWN" STUDY_ID="STD-WanY-2012">
<DESCRIPTION/>
</QUALITY_ITEM_DATA_ENTRY>
<QUALITY_ITEM_DATA_ENTRY GROUP_ID="QIG-05.01" RESULT="UNKNOWN" STUDY_ID="STD-XiaoXiangZhi-2011">
<DESCRIPTION/>
</QUALITY_ITEM_DATA_ENTRY>
<QUALITY_ITEM_DATA_ENTRY GROUP_ID="QIG-05.01" RESULT="UNKNOWN" STUDY_ID="STD-Xie-L2008">
<DESCRIPTION/>
</QUALITY_ITEM_DATA_ENTRY>
<QUALITY_ITEM_DATA_ENTRY GROUP_ID="QIG-05.01" RESULT="UNKNOWN" STUDY_ID="STD-XiongLiNa-2011">
<DESCRIPTION/>
</QUALITY_ITEM_DATA_ENTRY>
<QUALITY_ITEM_DATA_ENTRY GROUP_ID="QIG-05.01" RESULT="UNKNOWN" STUDY_ID="STD-XiongSongBai-2007">
<DESCRIPTION/>
</QUALITY_ITEM_DATA_ENTRY>
<QUALITY_ITEM_DATA_ENTRY GROUP_ID="QIG-05.01" RESULT="UNKNOWN" STUDY_ID="STD-YoshioIshibashi-2004">
<DESCRIPTION/>
</QUALITY_ITEM_DATA_ENTRY>
<QUALITY_ITEM_DATA_ENTRY GROUP_ID="QIG-05.01" RESULT="UNKNOWN" STUDY_ID="STD-Zhang-HZ-2006">
<DESCRIPTION/>
</QUALITY_ITEM_DATA_ENTRY>
<QUALITY_ITEM_DATA_ENTRY GROUP_ID="QIG-05.01" RESULT="UNKNOWN" STUDY_ID="STD-ZhaoJH-2004">
<DESCRIPTION/>
</QUALITY_ITEM_DATA_ENTRY>
<QUALITY_ITEM_DATA_ENTRY GROUP_ID="QIG-05.01" RESULT="UNKNOWN" STUDY_ID="STD-ZhuS-2011">
<DESCRIPTION/>
</QUALITY_ITEM_DATA_ENTRY>
<QUALITY_ITEM_DATA_ENTRY GROUP_ID="QIG-05.01" RESULT="UNKNOWN" STUDY_ID="STD-ZhuShaoJun2011">
<DESCRIPTION/>
</QUALITY_ITEM_DATA_ENTRY>
</QUALITY_ITEM_DATA>
</QUALITY_ITEM>
<QUALITY_ITEM CORE_ITEM="YES" ID="QIT-06" LEVEL="STUDY" MODIFIED="2022-08-20 21:30:23 +0800" MODIFIED_BY="[Empty name]" NO="6">
<NAME>Selective reporting (reporting bias)</NAME>
<DESCRIPTION>
<P>Reporting bias due to selective outcome reporting</P>
</DESCRIPTION>
<QUALITY_ITEM_DATA>
<QUALITY_ITEM_DATA_ENTRY RESULT="UNKNOWN" STUDY_ID="STD-ChenJX-2009">
<DESCRIPTION/>
</QUALITY_ITEM_DATA_ENTRY>
<QUALITY_ITEM_DATA_ENTRY RESULT="UNKNOWN" STUDY_ID="STD-ChengMF-2006">
<DESCRIPTION/>
</QUALITY_ITEM_DATA_ENTRY>
<QUALITY_ITEM_DATA_ENTRY RESULT="UNKNOWN" STUDY_ID="STD-HuangL-2015">
<DESCRIPTION/>
</QUALITY_ITEM_DATA_ENTRY>
<QUALITY_ITEM_DATA_ENTRY RESULT="UNKNOWN" STUDY_ID="STD-LiChangXiu-2013">
<DESCRIPTION/>
</QUALITY_ITEM_DATA_ENTRY>
<QUALITY_ITEM_DATA_ENTRY RESULT="UNKNOWN" STUDY_ID="STD-LiuHaiMing-2010">
<DESCRIPTION/>
</QUALITY_ITEM_DATA_ENTRY>
<QUALITY_ITEM_DATA_ENTRY RESULT="UNKNOWN" STUDY_ID="STD-MaGuang-2009">
<DESCRIPTION/>
</QUALITY_ITEM_DATA_ENTRY>
<QUALITY_ITEM_DATA_ENTRY RESULT="UNKNOWN" STUDY_ID="STD-QiBo-2008">
<DESCRIPTION/>
</QUALITY_ITEM_DATA_ENTRY>
<QUALITY_ITEM_DATA_ENTRY RESULT="UNKNOWN" STUDY_ID="STD-WanY-2012">
<DESCRIPTION/>
</QUALITY_ITEM_DATA_ENTRY>
<QUALITY_ITEM_DATA_ENTRY RESULT="UNKNOWN" STUDY_ID="STD-XiaoXiangZhi-2011">
<DESCRIPTION/>
</QUALITY_ITEM_DATA_ENTRY>
<QUALITY_ITEM_DATA_ENTRY RESULT="UNKNOWN" STUDY_ID="STD-Xie-L2008">
<DESCRIPTION/>
</QUALITY_ITEM_DATA_ENTRY>
<QUALITY_ITEM_DATA_ENTRY RESULT="UNKNOWN" STUDY_ID="STD-XiongLiNa-2011">
<DESCRIPTION/>
</QUALITY_ITEM_DATA_ENTRY>
<QUALITY_ITEM_DATA_ENTRY RESULT="UNKNOWN" STUDY_ID="STD-XiongSongBai-2007">
<DESCRIPTION/>
</QUALITY_ITEM_DATA_ENTRY>
<QUALITY_ITEM_DATA_ENTRY RESULT="UNKNOWN" STUDY_ID="STD-YoshioIshibashi-2004">
<DESCRIPTION/>
</QUALITY_ITEM_DATA_ENTRY>
<QUALITY_ITEM_DATA_ENTRY RESULT="UNKNOWN" STUDY_ID="STD-Zhang-HZ-2006">
<DESCRIPTION/>
</QUALITY_ITEM_DATA_ENTRY>
<QUALITY_ITEM_DATA_ENTRY RESULT="UNKNOWN" STUDY_ID="STD-ZhaoJH-2004">
<DESCRIPTION/>
</QUALITY_ITEM_DATA_ENTRY>
<QUALITY_ITEM_DATA_ENTRY RESULT="UNKNOWN" STUDY_ID="STD-ZhuS-2011">
<DESCRIPTION/>
</QUALITY_ITEM_DATA_ENTRY>
<QUALITY_ITEM_DATA_ENTRY RESULT="UNKNOWN" STUDY_ID="STD-ZhuShaoJun2011">
<DESCRIPTION/>
</QUALITY_ITEM_DATA_ENTRY>
</QUALITY_ITEM_DATA>
</QUALITY_ITEM>
<QUALITY_ITEM CORE_ITEM="YES" ID="QIT-07" LEVEL="STUDY" MODIFIED="2022-08-20 21:30:23 +0800" MODIFIED_BY="[Empty name]" NO="7">
<NAME>Other bias</NAME>
<DESCRIPTION>
<P>Bias due to problems not covered elsewhere in the table</P>
</DESCRIPTION>
<QUALITY_ITEM_DATA>
<QUALITY_ITEM_DATA_ENTRY RESULT="UNKNOWN" STUDY_ID="STD-ChenJX-2009">
<DESCRIPTION/>
</QUALITY_ITEM_DATA_ENTRY>
<QUALITY_ITEM_DATA_ENTRY RESULT="UNKNOWN" STUDY_ID="STD-ChengMF-2006">
<DESCRIPTION/>
</QUALITY_ITEM_DATA_ENTRY>
<QUALITY_ITEM_DATA_ENTRY RESULT="UNKNOWN" STUDY_ID="STD-HuangL-2015">
<DESCRIPTION/>
</QUALITY_ITEM_DATA_ENTRY>
<QUALITY_ITEM_DATA_ENTRY RESULT="UNKNOWN" STUDY_ID="STD-LiChangXiu-2013">
<DESCRIPTION/>
</QUALITY_ITEM_DATA_ENTRY>
<QUALITY_ITEM_DATA_ENTRY RESULT="UNKNOWN" STUDY_ID="STD-LiuHaiMing-2010">
<DESCRIPTION/>
</QUALITY_ITEM_DATA_ENTRY>
<QUALITY_ITEM_DATA_ENTRY RESULT="UNKNOWN" STUDY_ID="STD-MaGuang-2009">
<DESCRIPTION/>
</QUALITY_ITEM_DATA_ENTRY>
<QUALITY_ITEM_DATA_ENTRY RESULT="UNKNOWN" STUDY_ID="STD-QiBo-2008">
<DESCRIPTION/>
</QUALITY_ITEM_DATA_ENTRY>
<QUALITY_ITEM_DATA_ENTRY RESULT="UNKNOWN" STUDY_ID="STD-WanY-2012">
<DESCRIPTION/>
</QUALITY_ITEM_DATA_ENTRY>
<QUALITY_ITEM_DATA_ENTRY RESULT="UNKNOWN" STUDY_ID="STD-XiaoXiangZhi-2011">
<DESCRIPTION/>
</QUALITY_ITEM_DATA_ENTRY>
<QUALITY_ITEM_DATA_ENTRY RESULT="UNKNOWN" STUDY_ID="STD-Xie-L2008">
<DESCRIPTION/>
</QUALITY_ITEM_DATA_ENTRY>
<QUALITY_ITEM_DATA_ENTRY RESULT="UNKNOWN" STUDY_ID="STD-XiongLiNa-2011">
<DESCRIPTION/>
</QUALITY_ITEM_DATA_ENTRY>
<QUALITY_ITEM_DATA_ENTRY RESULT="UNKNOWN" STUDY_ID="STD-XiongSongBai-2007">
<DESCRIPTION/>
</QUALITY_ITEM_DATA_ENTRY>
<QUALITY_ITEM_DATA_ENTRY RESULT="UNKNOWN" STUDY_ID="STD-YoshioIshibashi-2004">
<DESCRIPTION/>
</QUALITY_ITEM_DATA_ENTRY>
<QUALITY_ITEM_DATA_ENTRY RESULT="UNKNOWN" STUDY_ID="STD-Zhang-HZ-2006">
<DESCRIPTION/>
</QUALITY_ITEM_DATA_ENTRY>
<QUALITY_ITEM_DATA_ENTRY RESULT="UNKNOWN" STUDY_ID="STD-ZhaoJH-2004">
<DESCRIPTION/>
</QUALITY_ITEM_DATA_ENTRY>
<QUALITY_ITEM_DATA_ENTRY RESULT="UNKNOWN" STUDY_ID="STD-ZhuS-2011">
<DESCRIPTION/>
</QUALITY_ITEM_DATA_ENTRY>
<QUALITY_ITEM_DATA_ENTRY RESULT="UNKNOWN" STUDY_ID="STD-ZhuShaoJun2011">
<DESCRIPTION/>
</QUALITY_ITEM_DATA_ENTRY>
</QUALITY_ITEM_DATA>
</QUALITY_ITEM>
</QUALITY_ITEMS>
<SOF_TABLES/>
<ADDITIONAL_TABLES/>
<ANALYSES_AND_DATA CALCULATED_DATA="YES" MODIFIED="2022-08-24 12:54:03 +0800" MODIFIED_BY="[Empty name]">
<COMPARISON ID="CMP-001" MODIFIED="2022-08-24 12:54:03 +0800" MODIFIED_BY="[Empty name]" NO="1">
<NAME>CD147 in different tissues</NAME>
<DICH_OUTCOME CHI2="4.886650747771955" CI_END="7.286356330842242" CI_START="1.4675831995893205" CI_STUDY="95" CI_TOTAL="95" DF="2" EFFECT_MEASURE="OR" EFFECT_SIZE="3.2700663811863757" ESTIMABLE="YES" EVENTS_1="211" EVENTS_2="74" I2="59.07217226621137" I2_Q="0.0" ID="CMP-001.01" LOG_CI_END="0.8625104060953644" LOG_CI_START="0.1666027314517117" LOG_EFFECT_SIZE="0.5145565687735381" METHOD="MH" MODIFIED="2022-08-19 22:08:33 +0800" MODIFIED_BY="[Empty name]" NO="1" P_CHI2="0.08687154209971482" P_Q="1.0" P_Z="0.0037506178748088095" Q="0.0" RANDOM="YES" SCALE="38.68912948928023" SORT_BY="EFFECT_SIZE" STUDIES="3" SUBGROUPS="NO" SUBGROUP_TEST="YES" SWAP_EVENTS="NO" TAU2="0.29612139107396135" TOTALS="YES" TOTAL_1="273" TOTAL_2="139" WEIGHT="100.0" Z="2.898408451440235">
<NAME>esophageal VS hyperplastic tissues</NAME>
<GROUP_LABEL_1>esophagus cancer</GROUP_LABEL_1>
<GROUP_LABEL_2>hyperplastic tissues</GROUP_LABEL_2>
<GRAPH_LABEL_1>Favours [experimental]</GRAPH_LABEL_1>
<GRAPH_LABEL_2>Favours [control]</GRAPH_LABEL_2>
<DICH_DATA CI_END="3.230612385323047" CI_START="1.0191469572382568" EFFECT_SIZE="1.814516129032258" ESTIMABLE="YES" EVENTS_1="70" EVENTS_2="56" LOG_CI_END="0.5092848537113289" LOG_CI_START="0.00823681218692594" LOG_EFFECT_SIZE="0.2587608329491274" MODIFIED="2016-07-29 11:16:24 +0800" MODIFIED_BY="[Empty name]" ORDER="12" O_E="0.0" SE="0.29431809981924045" STUDY_ID="STD-YoshioIshibashi-2004" TOTAL_1="101" TOTAL_2="101" VAR="0.0866231438812084" WEIGHT="43.658565086854"/>
<DICH_DATA CI_END="12.194687354644273" CI_START="1.4925147335754774" EFFECT_SIZE="4.266233766233766" ESTIMABLE="YES" EVENTS_1="73" EVENTS_2="11" LOG_CI_END="1.0861706704231546" LOG_CI_START="0.17391862702348074" LOG_EFFECT_SIZE="0.6300446487233177" MODIFIED="2016-07-29 11:16:24 +0800" MODIFIED_BY="[Empty name]" ORDER="13" O_E="0.0" SE="0.5358613660134118" STUDY_ID="STD-Xie-L2008" TOTAL_1="87" TOTAL_2="20" VAR="0.28714740358575974" WEIGHT="28.649016275123373"/>
<DICH_DATA CI_END="18.629957205523393" CI_START="2.120788772929586" EFFECT_SIZE="6.285714285714286" ESTIMABLE="YES" EVENTS_1="68" EVENTS_2="7" LOG_CI_END="1.2702118572888141" LOG_CI_START="0.32649741565504703" LOG_EFFECT_SIZE="0.7983546364719306" MODIFIED="2016-07-29 11:16:24 +0800" MODIFIED_BY="[Empty name]" ORDER="14" O_E="0.0" SE="0.5543425344775013" STUDY_ID="STD-Zhang-HZ-2006" TOTAL_1="85" TOTAL_2="18" VAR="0.3072956455309397" WEIGHT="27.692418638022623"/>
</DICH_OUTCOME>
<DICH_OUTCOME CHI2="11.827194583697043" CI_END="46.46368116158469" CI_START="3.488711841946587" CI_STUDY="95" CI_TOTAL="95" DF="4" EFFECT_MEASURE="OR" EFFECT_SIZE="12.731786783042317" ESTIMABLE="YES" EVENTS_1="237" EVENTS_2="26" I2="66.17963819151399" I2_Q="0.0" ID="CMP-001.02" LOG_CI_END="1.6671136145221463" LOG_CI_START="0.5426650993934513" LOG_EFFECT_SIZE="1.1048893569577987" METHOD="MH" MODIFIED="2022-08-19 22:16:46 +0800" MODIFIED_BY="[Empty name]" NO="2" P_CHI2="0.018683655412710998" P_Q="1.0" P_Z="1.1728007371585304E-4" Q="0.0" RANDOM="YES" SCALE="100.0" SORT_BY="STUDY" STUDIES="5" SUBGROUPS="NO" SUBGROUP_TEST="YES" SWAP_EVENTS="NO" TAU2="1.3122604216624043" TOTALS="YES" TOTAL_1="302" TOTAL_2="91" WEIGHT="99.99999999999999" Z="3.8517429965053687">
<NAME>esophagus cancer VS normal tissue</NAME>
<GROUP_LABEL_1>esophagus cancer</GROUP_LABEL_1>
<GROUP_LABEL_2>normal tissue</GROUP_LABEL_2>
<GRAPH_LABEL_1>Favours [experimental]</GRAPH_LABEL_1>
<GRAPH_LABEL_2>Favours [control]</GRAPH_LABEL_2>
<DICH_DATA CI_END="1581.2505420940759" CI_START="4.844301782987242" EFFECT_SIZE="87.52173913043478" ESTIMABLE="YES" EVENTS_1="30" EVENTS_2="0" LOG_CI_END="3.199000687407435" LOG_CI_START="0.685231190334688" LOG_EFFECT_SIZE="1.9421159388710616" MODIFIED="2016-07-29 11:20:46 +0800" MODIFIED_BY="[Empty name]" ORDER="15" O_E="0.0" SE="1.4766006459402259" STUDY_ID="STD-ChengMF-2006" TOTAL_1="41" TOTAL_2="16" VAR="2.1803494675910926" WEIGHT="12.491203256153483"/>
<DICH_DATA CI_END="45.36843060678073" CI_START="2.080022290316374" EFFECT_SIZE="9.714285714285714" ESTIMABLE="YES" EVENTS_1="12" EVENTS_2="3" LOG_CI_END="1.656753756330077" LOG_CI_START="0.31806798905388206" LOG_EFFECT_SIZE="0.9874108726919795" MODIFIED="2016-07-29 11:20:46 +0800" MODIFIED_BY="[Empty name]" ORDER="16" O_E="0.0" SE="0.7863506462994574" STUDY_ID="STD-LiuHaiMing-2010" TOTAL_1="19" TOTAL_2="20" VAR="0.6183473389355743" WEIGHT="22.597495416471507"/>
<DICH_DATA CI_END="1248.075344913572" CI_START="3.854986855717395" EFFECT_SIZE="69.36363636363636" ESTIMABLE="YES" EVENTS_1="54" EVENTS_2="0" LOG_CI_END="3.0962408040102614" LOG_CI_START="0.5860229015830495" LOG_EFFECT_SIZE="1.8411318527966554" MODIFIED="2016-07-29 11:20:46 +0800" MODIFIED_BY="[Empty name]" ORDER="17" O_E="0.0" SE="1.4745144216647617" STUDY_ID="STD-MaGuang-2009" TOTAL_1="70" TOTAL_2="10" VAR="2.174192779697367" WEIGHT="12.513261329336634"/>
<DICH_DATA CI_END="6.743909715514798" CI_START="1.0079010787931577" EFFECT_SIZE="2.607142857142857" ESTIMABLE="YES" EVENTS_1="73" EVENTS_2="20" LOG_CI_END="0.8289117475128622" LOG_CI_START="0.003417910043611252" LOG_EFFECT_SIZE="0.4161648287782367" MODIFIED="2016-07-29 11:20:46 +0800" MODIFIED_BY="[Empty name]" ORDER="18" O_E="0.0" SE="0.4848991663898359" STUDY_ID="STD-Xie-L2008" TOTAL_1="87" TOTAL_2="30" VAR="0.23512720156555775" WEIGHT="28.193905241472905"/>
<DICH_DATA CI_END="63.10739696343061" CI_START="4.0565767614903585" EFFECT_SIZE="16.0" ESTIMABLE="YES" EVENTS_1="68" EVENTS_2="3" LOG_CI_END="1.8000802668847595" LOG_CI_START="0.6081596984270897" LOG_EFFECT_SIZE="1.2041199826559248" MODIFIED="2016-07-29 11:20:46 +0800" MODIFIED_BY="[Empty name]" ORDER="19" O_E="0.0" SE="0.7001400420140049" STUDY_ID="STD-Zhang-HZ-2006" TOTAL_1="85" TOTAL_2="15" VAR="0.49019607843137253" WEIGHT="24.20413475656547"/>
</DICH_OUTCOME>
<DICH_OUTCOME CHI2="39.97191226319496" CI_END="24.923754163986008" CI_START="6.570470489204002" CI_STUDY="95" CI_TOTAL="95" DF="10" EFFECT_MEASURE="OR" EFFECT_SIZE="12.796905532770236" ESTIMABLE="YES" EVENTS_1="499" EVENTS_2="95" I2="74.98243282894492" I2_Q="0.0" ID="CMP-001.03" LOG_CI_END="1.396613458930386" LOG_CI_START="0.8175964690345444" LOG_EFFECT_SIZE="1.1071049639824653" METHOD="MH" MODIFIED="2022-08-19 22:23:18 +0800" MODIFIED_BY="[Empty name]" NO="3" P_CHI2="1.7138840345931605E-5" P_Q="1.0" P_Z="6.62639998351704E-14" Q="0.0" RANDOM="YES" SCALE="100.0" SORT_BY="STUDY" STUDIES="11" SUBGROUPS="NO" SUBGROUP_TEST="YES" SWAP_EVENTS="NO" TAU2="0.875137495766458" TOTALS="YES" TOTAL_1="700" TOTAL_2="539" WEIGHT="99.99999999999999" Z="7.495068001032171">
<NAME>esophagus cancer VS para-esophagus cancer</NAME>
<GROUP_LABEL_1>esophagus cancer</GROUP_LABEL_1>
<GROUP_LABEL_2>para-esophagus cancer</GROUP_LABEL_2>
<GRAPH_LABEL_1>Favours [experimental]</GRAPH_LABEL_1>
<GRAPH_LABEL_2>Favours [control]</GRAPH_LABEL_2>
<DICH_DATA CI_END="62.81884186895378" CI_START="6.138075223734238" EFFECT_SIZE="19.636363636363637" ESTIMABLE="YES" EVENTS_1="30" EVENTS_2="5" LOG_CI_END="1.798089925463329" LOG_CI_START="0.788032206522083" LOG_EFFECT_SIZE="1.2930610659927058" MODIFIED="2016-07-29 11:20:49 +0800" MODIFIED_BY="[Empty name]" ORDER="2" O_E="0.0" SE="0.5933129039724334" STUDY_ID="STD-ChengMF-2006" TOTAL_1="41" TOTAL_2="41" VAR="0.352020202020202" WEIGHT="9.426651302674006"/>
<DICH_DATA CI_END="778.6959198110128" CI_START="8.425625244822578" EFFECT_SIZE="81.0" ESTIMABLE="YES" EVENTS_1="45" EVENTS_2="1" LOG_CI_END="2.891367899098094" LOG_CI_START="0.9256021386592059" LOG_EFFECT_SIZE="1.9084850188786497" MODIFIED="2016-07-29 11:20:49 +0800" MODIFIED_BY="[Empty name]" ORDER="9" O_E="0.0" SE="1.1547005383792517" STUDY_ID="STD-ChenJX-2009" TOTAL_1="50" TOTAL_2="10" VAR="1.3333333333333335" WEIGHT="5.238007927477291"/>
<DICH_DATA CI_END="54.63696506670098" CI_START="2.553859938590202" EFFECT_SIZE="11.8125" ESTIMABLE="YES" EVENTS_1="42" EVENTS_2="2" LOG_CI_END="1.737486567478176" LOG_CI_START="0.4071970755564625" LOG_EFFECT_SIZE="1.0723418215173193" MODIFIED="2016-07-29 11:20:49 +0800" MODIFIED_BY="[Empty name]" ORDER="3" O_E="0.0" SE="0.7814186325940017" STUDY_ID="STD-HuangL-2015" TOTAL_1="74" TOTAL_2="20" VAR="0.6106150793650794" WEIGHT="7.785944917109036"/>
<DICH_DATA CI_END="17.215338123842276" CI_START="2.7566574517483233" EFFECT_SIZE="6.888888888888889" ESTIMABLE="YES" EVENTS_1="40" EVENTS_2="9" LOG_CI_END="1.2359155570364406" LOG_CI_START="0.44038280308141753" LOG_EFFECT_SIZE="0.838149180058929" MODIFIED="2016-07-29 11:20:49 +0800" MODIFIED_BY="[Empty name]" ORDER="5" O_E="0.0" SE="0.4672998776238232" STUDY_ID="STD-LiChangXiu-2013" TOTAL_1="60" TOTAL_2="40" VAR="0.21836917562724015" WEIGHT="10.578799391944633"/>
<DICH_DATA CI_END="46.780820371399386" CI_START="6.6516490632182546" EFFECT_SIZE="17.64" ESTIMABLE="YES" EVENTS_1="42" EVENTS_2="10" LOG_CI_END="1.6700678335408528" LOG_CI_START="0.8229293280507494" LOG_EFFECT_SIZE="1.246498580795801" MODIFIED="2016-07-29 11:20:49 +0800" MODIFIED_BY="[Empty name]" ORDER="10" O_E="0.0" SE="0.4976133515281193" STUDY_ID="STD-QiBo-2008" TOTAL_1="52" TOTAL_2="52" VAR="0.24761904761904763" WEIGHT="10.303202220087272"/>
<DICH_DATA CI_END="7.953739784282379" CI_START="2.0712330161292716" EFFECT_SIZE="4.0588235294117645" ESTIMABLE="YES" EVENTS_1="46" EVENTS_2="20" LOG_CI_END="0.9005713784403969" LOG_CI_START="0.31622896027756586" LOG_EFFECT_SIZE="0.6084001693589813" MODIFIED="2016-07-29 11:20:49 +0800" MODIFIED_BY="[Empty name]" ORDER="4" O_E="0.0" SE="0.3432456289704672" STUDY_ID="STD-WanY-2012" TOTAL_1="80" TOTAL_2="80" VAR="0.11781756180733163" WEIGHT="11.650061724538222"/>
<DICH_DATA CI_END="69.0570180953608" CI_START="9.789012306707365" EFFECT_SIZE="26.0" ESTIMABLE="YES" EVENTS_1="48" EVENTS_2="8" LOG_CI_END="1.839207821440459" LOG_CI_START="0.990738874501177" LOG_EFFECT_SIZE="1.414973347970818" MODIFIED="2016-07-29 11:20:49 +0800" MODIFIED_BY="[Empty name]" ORDER="7" O_E="0.0" SE="0.4983948594211581" STUDY_ID="STD-XiaoXiangZhi-2011" TOTAL_1="60" TOTAL_2="60" VAR="0.2483974358974359" WEIGHT="10.29606413153127"/>
<DICH_DATA CI_END="28.97302888872868" CI_START="3.6854199189135297" EFFECT_SIZE="10.333333333333334" ESTIMABLE="YES" EVENTS_1="31" EVENTS_2="10" LOG_CI_END="1.461993899446087" LOG_CI_START="0.5664869787831335" LOG_EFFECT_SIZE="1.0142404391146103" MODIFIED="2016-07-29 11:20:49 +0800" MODIFIED_BY="[Empty name]" ORDER="6" O_E="0.0" SE="0.526025198028168" STUDY_ID="STD-XiongLiNa-2011" TOTAL_1="40" TOTAL_2="40" VAR="0.27670250896057347" WEIGHT="10.043050825594905"/>
<DICH_DATA CI_END="55.91269135568674" CI_START="6.620636406949678" EFFECT_SIZE="19.24" ESTIMABLE="YES" EVENTS_1="37" EVENTS_2="5" LOG_CI_END="1.747510397513405" LOG_CI_START="0.8208997378901834" LOG_EFFECT_SIZE="1.2842050677017942" MODIFIED="2016-07-29 11:20:49 +0800" MODIFIED_BY="[Empty name]" ORDER="11" O_E="0.0" SE="0.5442956882594204" STUDY_ID="STD-XiongSongBai-2007" TOTAL_1="57" TOTAL_2="57" VAR="0.29625779625779625" WEIGHT="9.875392012577368"/>
<DICH_DATA CI_END="7547.922543861424" CI_START="27.34776047028387" EFFECT_SIZE="454.3333333333333" ESTIMABLE="YES" EVENTS_1="70" EVENTS_2="0" LOG_CI_END="3.87782743482276" LOG_CI_START="1.4369217674072627" LOG_EFFECT_SIZE="2.657374601115011" MODIFIED="2016-07-29 11:20:49 +0800" MODIFIED_BY="[Empty name]" ORDER="1" O_E="0.0" SE="1.4338000717177835" STUDY_ID="STD-YoshioIshibashi-2004" TOTAL_1="101" TOTAL_2="101" VAR="2.055782645657921" WEIGHT="3.946879188869746"/>
<DICH_DATA CI_END="4.892547274350868" CI_START="0.8842837396137406" EFFECT_SIZE="2.08" ESTIMABLE="YES" EVENTS_1="68" EVENTS_2="25" LOG_CI_END="0.6895350307307596" LOG_CI_START="-0.05340836080523656" LOG_EFFECT_SIZE="0.31806333496276157" MODIFIED="2016-07-29 11:20:49 +0800" MODIFIED_BY="[Empty name]" ORDER="12" O_E="0.0" SE="0.4364086258173443" STUDY_ID="STD-Zhang-HZ-2006" TOTAL_1="85" TOTAL_2="38" VAR="0.1904524886877828" WEIGHT="10.855946357596244"/>
</DICH_OUTCOME>
<DICH_OUTCOME CHI2="56.372338459213445" CI_END="16.593723271149205" CI_START="5.386859076222371" CI_STUDY="95" CI_TOTAL="95" DF="13" EFFECT_MEASURE="OR" EFFECT_SIZE="9.454525308629325" ESTIMABLE="YES" EVENTS_1="638" EVENTS_2="195" I2="76.93904429846249" I2_Q="0.0" ID="CMP-001.04" LOG_CI_END="1.219943843208915" LOG_CI_START="0.7313356142651801" LOG_EFFECT_SIZE="0.9756397287370474" METHOD="MH" MODIFIED="2022-08-21 15:57:18 +0800" MODIFIED_BY="[Empty name]" NO="4" P_CHI2="2.31723203514278E-7" P_Q="1.0" P_Z="4.9882976509140064E-15" Q="0.0" RANDOM="YES" SCALE="100.0" SORT_BY="STUDY" STUDIES="14" SUBGROUPS="NO" SUBGROUP_TEST="YES" SWAP_EVENTS="NO" TAU2="0.8007938021547514" TOTALS="YES" TOTAL_1="876" TOTAL_2="668" WEIGHT="100.0" Z="7.827206407656475">
<NAME>esophagus cancer VS Noncancer tissue</NAME>
<GROUP_LABEL_1>esophagus cancer</GROUP_LABEL_1>
<GROUP_LABEL_2>para-esophagus cancer</GROUP_LABEL_2>
<GRAPH_LABEL_1>Favours [experimental]</GRAPH_LABEL_1>
<GRAPH_LABEL_2>Favours [control]</GRAPH_LABEL_2>
<DICH_DATA CI_END="89.45859523922506" CI_START="8.992940987025989" EFFECT_SIZE="28.363636363636363" ESTIMABLE="YES" EVENTS_1="30" EVENTS_2="5" LOG_CI_END="1.9516220742005668" LOG_CI_START="0.9539017435198687" LOG_EFFECT_SIZE="1.4527619088602177" MODIFIED="2022-08-19 23:27:32 +0800" MODIFIED_BY="[Empty name]" ORDER="2" O_E="0.0" SE="0.5860658610371308" STUDY_ID="STD-ChengMF-2006" TOTAL_1="41" TOTAL_2="57" VAR="0.34347319347319344" WEIGHT="7.198953795883818"/>
<DICH_DATA CI_END="778.6959198110128" CI_START="8.425625244822578" EFFECT_SIZE="81.0" ESTIMABLE="YES" EVENTS_1="45" EVENTS_2="1" LOG_CI_END="2.891367899098094" LOG_CI_START="0.9256021386592059" LOG_EFFECT_SIZE="1.9084850188786497" MODIFIED="2022-08-19 22:57:23 +0800" MODIFIED_BY="[Empty name]" ORDER="9" O_E="0.0" SE="1.1547005383792517" STUDY_ID="STD-ChenJX-2009" TOTAL_1="50" TOTAL_2="10" VAR="1.3333333333333335" WEIGHT="3.8599037024082468"/>
<DICH_DATA CI_END="54.63696506670098" CI_START="2.553859938590202" EFFECT_SIZE="11.8125" ESTIMABLE="YES" EVENTS_1="42" EVENTS_2="2" LOG_CI_END="1.737486567478176" LOG_CI_START="0.4071970755564625" LOG_EFFECT_SIZE="1.0723418215173193" MODIFIED="2022-08-19 22:57:23 +0800" MODIFIED_BY="[Empty name]" ORDER="3" O_E="0.0" SE="0.7814186325940017" STUDY_ID="STD-HuangL-2015" TOTAL_1="74" TOTAL_2="20" VAR="0.6106150793650794" WEIGHT="5.836384721350236"/>
<DICH_DATA CI_END="17.215338123842276" CI_START="2.7566574517483233" EFFECT_SIZE="6.888888888888889" ESTIMABLE="YES" EVENTS_1="40" EVENTS_2="9" LOG_CI_END="1.2359155570364406" LOG_CI_START="0.44038280308141753" LOG_EFFECT_SIZE="0.838149180058929" MODIFIED="2022-08-19 22:57:23 +0800" MODIFIED_BY="[Empty name]" ORDER="5" O_E="0.0" SE="0.4672998776238232" STUDY_ID="STD-LiChangXiu-2013" TOTAL_1="60" TOTAL_2="40" VAR="0.21836917562724015" WEIGHT="8.082637822664756"/>
<DICH_DATA CI_END="45.36843060678073" CI_START="2.080022290316374" EFFECT_SIZE="9.714285714285714" ESTIMABLE="YES" EVENTS_1="12" EVENTS_2="3" LOG_CI_END="1.656753756330077" LOG_CI_START="0.31806798905388206" LOG_EFFECT_SIZE="0.9874108726919795" MODIFIED="2022-08-19 23:02:47 +0800" MODIFIED_BY="[Empty name]" ORDER="95" O_E="0.0" SE="0.7863506462994574" STUDY_ID="STD-LiuHaiMing-2010" TOTAL_1="19" TOTAL_2="20" VAR="0.6183473389355743" WEIGHT="5.804584895165169"/>
<DICH_DATA CI_END="1248.075344913572" CI_START="3.854986855717395" EFFECT_SIZE="69.36363636363636" ESTIMABLE="YES" EVENTS_1="54" EVENTS_2="0" LOG_CI_END="3.0962408040102614" LOG_CI_START="0.5860229015830495" LOG_EFFECT_SIZE="1.8411318527966554" MODIFIED="2022-08-19 23:03:29 +0800" MODIFIED_BY="[Empty name]" ORDER="96" O_E="0.0" SE="1.4745144216647617" STUDY_ID="STD-MaGuang-2009" TOTAL_1="70" TOTAL_2="10" VAR="2.174192779697367" WEIGHT="2.768928532965679"/>
<DICH_DATA CI_END="46.780820371399386" CI_START="6.6516490632182546" EFFECT_SIZE="17.64" ESTIMABLE="YES" EVENTS_1="42" EVENTS_2="10" LOG_CI_END="1.6700678335408528" LOG_CI_START="0.8229293280507494" LOG_EFFECT_SIZE="1.246498580795801" MODIFIED="2022-08-19 22:57:23 +0800" MODIFIED_BY="[Empty name]" ORDER="10" O_E="0.0" SE="0.4976133515281193" STUDY_ID="STD-QiBo-2008" TOTAL_1="52" TOTAL_2="52" VAR="0.24761904761904763" WEIGHT="7.857138753552723"/>
<DICH_DATA CI_END="7.953739784282379" CI_START="2.0712330161292716" EFFECT_SIZE="4.0588235294117645" ESTIMABLE="YES" EVENTS_1="46" EVENTS_2="20" LOG_CI_END="0.9005713784403969" LOG_CI_START="0.31622896027756586" LOG_EFFECT_SIZE="0.6084001693589813" MODIFIED="2022-08-19 22:57:23 +0800" MODIFIED_BY="[Empty name]" ORDER="4" O_E="0.0" SE="0.3432456289704672" STUDY_ID="STD-WanY-2012" TOTAL_1="80" TOTAL_2="80" VAR="0.11781756180733163" WEIGHT="8.967367000720428"/>
<DICH_DATA CI_END="69.0570180953608" CI_START="9.789012306707365" EFFECT_SIZE="26.0" ESTIMABLE="YES" EVENTS_1="48" EVENTS_2="8" LOG_CI_END="1.839207821440459" LOG_CI_START="0.990738874501177" LOG_EFFECT_SIZE="1.414973347970818" MODIFIED="2022-08-19 22:57:23 +0800" MODIFIED_BY="[Empty name]" ORDER="7" O_E="0.0" SE="0.4983948594211581" STUDY_ID="STD-XiaoXiangZhi-2011" TOTAL_1="60" TOTAL_2="60" VAR="0.2483974358974359" WEIGHT="7.851309592494545"/>
<DICH_DATA CI_END="7.170732245205653" CI_START="1.4243278194491833" EFFECT_SIZE="3.195852534562212" ESTIMABLE="YES" EVENTS_1="73" EVENTS_2="31" LOG_CI_END="0.8555635062695761" LOG_CI_START="0.1536099568519722" LOG_EFFECT_SIZE="0.5045867315607742" MODIFIED="2022-08-19 23:00:23 +0800" MODIFIED_BY="[Empty name]" ORDER="94" O_E="0.0" SE="0.4123309896540098" STUDY_ID="STD-Xie-L2008" TOTAL_1="87" TOTAL_2="50" VAR="0.17001684502905517" WEIGHT="8.485202810224978"/>
<DICH_DATA CI_END="28.97302888872868" CI_START="3.6854199189135297" EFFECT_SIZE="10.333333333333334" ESTIMABLE="YES" EVENTS_1="31" EVENTS_2="10" LOG_CI_END="1.461993899446087" LOG_CI_START="0.5664869787831335" LOG_EFFECT_SIZE="1.0142404391146103" MODIFIED="2022-08-19 22:57:23 +0800" MODIFIED_BY="[Empty name]" ORDER="6" O_E="0.0" SE="0.526025198028168" STUDY_ID="STD-XiongLiNa-2011" TOTAL_1="40" TOTAL_2="40" VAR="0.27670250896057347" WEIGHT="7.645061191117804"/>
<DICH_DATA CI_END="55.91269135568674" CI_START="6.620636406949678" EFFECT_SIZE="19.24" ESTIMABLE="YES" EVENTS_1="37" EVENTS_2="5" LOG_CI_END="1.747510397513405" LOG_CI_START="0.8208997378901834" LOG_EFFECT_SIZE="1.2842050677017942" MODIFIED="2022-08-19 22:57:23 +0800" MODIFIED_BY="[Empty name]" ORDER="11" O_E="0.0" SE="0.5442956882594204" STUDY_ID="STD-XiongSongBai-2007" TOTAL_1="57" TOTAL_2="57" VAR="0.29625779625779625" WEIGHT="7.508785588207707"/>
<DICH_DATA CI_END="3.230612385323047" CI_START="1.0191469572382568" EFFECT_SIZE="1.814516129032258" ESTIMABLE="YES" EVENTS_1="70" EVENTS_2="56" LOG_CI_END="0.5092848537113289" LOG_CI_START="0.00823681218692594" LOG_EFFECT_SIZE="0.2587608329491274" MODIFIED="2022-08-19 23:21:15 +0800" MODIFIED_BY="[Empty name]" ORDER="1" O_E="0.0" SE="0.29431809981924045" STUDY_ID="STD-YoshioIshibashi-2004" TOTAL_1="101" TOTAL_2="101" VAR="0.0866231438812084" WEIGHT="9.282587253350204"/>
<DICH_DATA CI_END="8.337891042657356" CI_START="2.0301712809838564" EFFECT_SIZE="4.114285714285714" ESTIMABLE="YES" EVENTS_1="68" EVENTS_2="35" LOG_CI_END="0.9210562155825727" LOG_CI_START="0.3075326799073752" LOG_EFFECT_SIZE="0.614294447744974" MODIFIED="2022-08-19 23:17:54 +0800" MODIFIED_BY="[Empty name]" ORDER="12" O_E="0.0" SE="0.36038676184609253" STUDY_ID="STD-Zhang-HZ-2006" TOTAL_1="85" TOTAL_2="71" VAR="0.12987861811391221" WEIGHT="8.85115433989371"/>
</DICH_OUTCOME>
</COMPARISON>
<COMPARISON ID="CMP-002" MODIFIED="2022-08-20 21:29:04 +0800" MODIFIED_BY="[Empty name]" NO="2">
<NAME>PART2</NAME>
<DICH_OUTCOME CHI2="7.156163349226589" CI_END="6.093757649666685" CI_START="2.195930299537644" CI_STUDY="95" CI_TOTAL="95" DF="4" EFFECT_MEASURE="OR" EFFECT_SIZE="3.6580687611009135" ESTIMABLE="YES" EVENTS_1="182" EVENTS_2="100" I2="44.10412668357683" I2_Q="0.0" ID="CMP-002.01" LOG_CI_END="0.784885178225126" LOG_CI_START="0.34161855116667605" LOG_EFFECT_SIZE="0.5632518646959009" METHOD="MH" MODIFIED="2022-08-20 17:28:04 +0800" MODIFIED_BY="[Empty name]" NO="1" P_CHI2="0.12786231920914426" P_Q="1.0" P_Z="6.325973441626106E-7" Q="0.0" RANDOM="NO" SCALE="100.0" SORT_BY="STUDY" STUDIES="5" SUBGROUPS="NO" SUBGROUP_TEST="YES" SWAP_EVENTS="NO" TAU2="0.0" TOTALS="YES" TOTAL_1="217" TOTAL_2="169" WEIGHT="99.99999999999999" Z="4.98099022863467">
<NAME>TNM &#8546;/&#8547; VS TNM &#8544;/&#8545;</NAME>
<GROUP_LABEL_1>TNM &#8546;/&#8547;</GROUP_LABEL_1>
<GROUP_LABEL_2>TNM &#8544;/&#8545;</GROUP_LABEL_2>
<GRAPH_LABEL_1>Favours [experimental]</GRAPH_LABEL_1>
<GRAPH_LABEL_2>Favours [control]</GRAPH_LABEL_2>
<DICH_DATA CI_END="11.139029139581098" CI_START="1.5196429353637622" EFFECT_SIZE="4.114285714285714" ESTIMABLE="YES" EVENTS_1="32" EVENTS_2="10" LOG_CI_END="1.0468473400570273" LOG_CI_START="0.18174155543292056" LOG_EFFECT_SIZE="0.614294447744974" MODIFIED="2022-08-19 23:33:17 +0800" MODIFIED_BY="[Empty name]" ORDER="35" O_E="0.0" SE="0.5081674202308989" STUDY_ID="STD-HuangL-2015" TOTAL_1="46" TOTAL_2="28" VAR="0.25823412698412695" WEIGHT="23.859790028431878"/>
<DICH_DATA CI_END="22.43875276045056" CI_START="2.83187190249659" EFFECT_SIZE="7.9714285714285715" ESTIMABLE="YES" EVENTS_1="31" EVENTS_2="15" LOG_CI_END="1.350998713354722" LOG_CI_START="0.4520736044919216" LOG_EFFECT_SIZE="0.901536158923322" MODIFIED="2022-08-19 23:33:35 +0800" MODIFIED_BY="[Empty name]" ORDER="36" O_E="0.0" SE="0.5280330586970626" STUDY_ID="STD-WanY-2012" TOTAL_1="38" TOTAL_2="42" VAR="0.2788189110769756" WEIGHT="16.552729332224615"/>
<DICH_DATA CI_END="29.885305563946105" CI_START="1.1683787303826478" EFFECT_SIZE="5.909090909090909" ESTIMABLE="YES" EVENTS_1="26" EVENTS_2="22" LOG_CI_END="1.475457700660155" LOG_CI_START="0.0675836423091061" LOG_EFFECT_SIZE="0.7715206714846305" MODIFIED="2022-08-19 23:33:51 +0800" MODIFIED_BY="[Empty name]" ORDER="37" O_E="0.0" SE="0.826992190964391" STUDY_ID="STD-XiaoXiangZhi-2011" TOTAL_1="28" TOTAL_2="32" VAR="0.6839160839160838" WEIGHT="9.248509087211213"/>
<DICH_DATA CI_END="14.044500503785713" CI_START="0.8038448926650597" EFFECT_SIZE="3.36" ESTIMABLE="YES" EVENTS_1="63" EVENTS_2="15" LOG_CI_END="1.1475062980191129" LOG_CI_START="-0.09482774323942467" LOG_EFFECT_SIZE="0.526339277389844" MODIFIED="2022-08-19 23:34:08 +0800" MODIFIED_BY="[Empty name]" ORDER="38" O_E="0.0" SE="0.7297531654879494" STUDY_ID="STD-Xie-L2008" TOTAL_1="68" TOTAL_2="19" VAR="0.5325396825396825" WEIGHT="10.872071810984968"/>
<DICH_DATA CI_END="3.31440301478572" CI_START="0.38377256149716704" EFFECT_SIZE="1.1278195488721805" ESTIMABLE="YES" EVENTS_1="30" EVENTS_2="38" LOG_CI_END="0.5204053153252985" LOG_CI_START="-0.41592607914810764" LOG_EFFECT_SIZE="0.052239618088595466" MODIFIED="2022-08-19 23:34:27 +0800" MODIFIED_BY="[Empty name]" ORDER="39" O_E="0.0" SE="0.5500056960288324" STUDY_ID="STD-Zhang-HZ-2006" TOTAL_1="37" TOTAL_2="48" VAR="0.3025062656641604" WEIGHT="39.466899741147316"/>
</DICH_OUTCOME>
<DICH_OUTCOME CHI2="14.520155472235356" CI_END="15.378776633944845" CI_START="4.130978742693996" CI_STUDY="95" CI_TOTAL="95" DF="8" EFFECT_MEASURE="OR" EFFECT_SIZE="7.970533191917922" ESTIMABLE="YES" EVENTS_1="398" EVENTS_2="42" I2="44.904171203282495" I2_Q="0.0" ID="CMP-002.02" LOG_CI_END="1.1869217891546988" LOG_CI_START="0.616052960177639" LOG_EFFECT_SIZE="0.9014873746661689" METHOD="MH" MODIFIED="2022-08-20 17:28:04 +0800" MODIFIED_BY="[Empty name]" NO="2" P_CHI2="0.06917536861019691" P_Q="1.0" P_Z="6.010572506967052E-10" Q="0.0" RANDOM="YES" SCALE="100.0" SORT_BY="STUDY" STUDIES="9" SUBGROUPS="NO" SUBGROUP_TEST="YES" SWAP_EVENTS="NO" TAU2="0.4309082975356065" TOTALS="YES" TOTAL_1="501" TOTAL_2="121" WEIGHT="100.0" Z="6.190153314306318">
<NAME>pt3/pt4 VS pt1/pt2</NAME>
<GROUP_LABEL_1>pt3/pt4</GROUP_LABEL_1>
<GROUP_LABEL_2>pt1/pt2</GROUP_LABEL_2>
<GRAPH_LABEL_1>Favours [experimental]</GRAPH_LABEL_1>
<GRAPH_LABEL_2>Favours [control]</GRAPH_LABEL_2>
<DICH_DATA CI_END="62.30977442130871" CI_START="4.281475583171827" EFFECT_SIZE="16.333333333333332" ESTIMABLE="YES" EVENTS_1="35" EVENTS_2="5" LOG_CI_END="1.7945561789909483" LOG_CI_START="0.6315934716267538" LOG_EFFECT_SIZE="1.2130748253088512" MODIFIED="2022-08-20 17:18:37 +0800" MODIFIED_BY="[Empty name]" ORDER="71" O_E="0.0" SE="0.6831300510639732" STUDY_ID="STD-LiChangXiu-2013" TOTAL_1="41" TOTAL_2="19" VAR="0.4666666666666667" WEIGHT="12.527866983125229"/>
<DICH_DATA CI_END="77.87550038972562" CI_START="3.7110515958640167" EFFECT_SIZE="17.0" ESTIMABLE="YES" EVENTS_1="51" EVENTS_2="3" LOG_CI_END="1.8914008502392767" LOG_CI_START="0.5694969925172713" LOG_EFFECT_SIZE="1.2304489213782739" MODIFIED="2022-08-20 17:19:50 +0800" MODIFIED_BY="[Empty name]" ORDER="74" O_E="0.0" SE="0.7764928695555344" STUDY_ID="STD-MaGuang-2009" TOTAL_1="59" TOTAL_2="11" VAR="0.6029411764705882" WEIGHT="10.876534777675081"/>
<DICH_DATA CI_END="34.72780613119221" CI_START="1.8012574353805568" EFFECT_SIZE="7.909090909090909" ESTIMABLE="YES" EVENTS_1="29" EVENTS_2="3" LOG_CI_END="1.5406773483780851" LOG_CI_START="0.25557578654270185" LOG_EFFECT_SIZE="0.8981265674603935" MODIFIED="2022-08-20 17:20:42 +0800" MODIFIED_BY="[Empty name]" ORDER="75" O_E="0.0" SE="0.7548750187774298" STUDY_ID="STD-QiBo-2008" TOTAL_1="40" TOTAL_2="12" VAR="0.569836293974225" WEIGHT="11.236333280547136"/>
<DICH_DATA CI_END="11.67678197718318" CI_START="1.5267186223620532" EFFECT_SIZE="4.222222222222222" ESTIMABLE="YES" EVENTS_1="38" EVENTS_2="8" LOG_CI_END="1.067323171362554" LOG_CI_START="0.18375900299241657" LOG_EFFECT_SIZE="0.6255410871774852" MODIFIED="2022-08-20 17:21:36 +0800" MODIFIED_BY="[Empty name]" ORDER="70" O_E="0.0" SE="0.5190099662137904" STUDY_ID="STD-WanY-2012" TOTAL_1="56" TOTAL_2="24" VAR="0.26937134502923976" WEIGHT="16.057442020911243"/>
<DICH_DATA CI_END="116.0326027163484" CI_START="3.0029874042922815" EFFECT_SIZE="18.666666666666668" ESTIMABLE="YES" EVENTS_1="28" EVENTS_2="3" LOG_CI_END="2.064580033971774" LOG_CI_START="0.4775535106013021" LOG_EFFECT_SIZE="1.271066772286538" MODIFIED="2022-08-20 17:23:08 +0800" MODIFIED_BY="[Empty name]" ORDER="72" O_E="0.0" SE="0.9322272357358043" STUDY_ID="STD-XiongLiNa-2011" TOTAL_1="31" TOTAL_2="9" VAR="0.869047619047619" WEIGHT="8.650062371703173"/>
<DICH_DATA CI_END="306.4557154184671" CI_START="0.734200697457253" EFFECT_SIZE="15.0" ESTIMABLE="YES" EVENTS_1="37" EVENTS_2="0" LOG_CI_END="2.4863677253832033" LOG_CI_START="-0.1341852072718407" LOG_EFFECT_SIZE="1.1760912590556813" MODIFIED="2022-08-20 17:24:08 +0800" MODIFIED_BY="[Empty name]" ORDER="76" O_E="0.0" SE="1.5393257645877982" STUDY_ID="STD-XiongSongBai-2007" TOTAL_1="54" TOTAL_2="3" VAR="2.3695238095238094" WEIGHT="4.015344535781989"/>
<DICH_DATA CI_END="7.517562936877892" CI_START="0.25251156802774166" EFFECT_SIZE="1.3777777777777778" ESTIMABLE="YES" EVENTS_1="62" EVENTS_2="6" LOG_CI_END="0.8760770726919911" LOG_CI_START="-0.5977187212461709" LOG_EFFECT_SIZE="0.1391791757229102" MODIFIED="2022-08-20 17:24:25 +0800" MODIFIED_BY="[Empty name]" ORDER="77" O_E="0.0" SE="0.8657149447661152" STUDY_ID="STD-Zhang-HZ-2006" TOTAL_1="77" TOTAL_2="8" VAR="0.7494623655913979" WEIGHT="9.526414125813945"/>
<DICH_DATA CI_END="141.3823007889792" CI_START="6.603669413345832" EFFECT_SIZE="30.555555555555557" ESTIMABLE="YES" EVENTS_1="50" EVENTS_2="3" LOG_CI_END="2.1503950448866553" LOG_CI_START="0.8197853238952203" LOG_EFFECT_SIZE="1.4850901843909379" MODIFIED="2022-08-20 17:25:05 +0800" MODIFIED_BY="[Empty name]" ORDER="78" O_E="0.0" SE="0.7816067367347156" STUDY_ID="STD-ZhaoJH-2004" TOTAL_1="56" TOTAL_2="14" VAR="0.610909090909091" WEIGHT="10.793350047359443"/>
<DICH_DATA CI_END="8.808986109486533" CI_START="1.201709039466422" EFFECT_SIZE="3.2535885167464116" ESTIMABLE="YES" EVENTS_1="68" EVENTS_2="11" LOG_CI_END="0.9449259251663602" LOG_CI_START="0.07979932802400444" LOG_EFFECT_SIZE="0.5123626265951823" MODIFIED="2022-08-20 17:24:46 +0800" MODIFIED_BY="[Empty name]" ORDER="73" O_E="0.0" SE="0.5081796456071421" STUDY_ID="STD-ZhuShaoJun2011" TOTAL_1="87" TOTAL_2="21" VAR="0.2582465522094005" WEIGHT="16.31665185708277"/>
</DICH_OUTCOME>
<DICH_OUTCOME CHI2="28.157911974192526" CI_END="3.1170749310571617" CI_START="0.7942169486331929" CI_STUDY="95" CI_TOTAL="95" DF="9" EFFECT_MEASURE="OR" EFFECT_SIZE="1.5734146752859652" ESTIMABLE="YES" EVENTS_1="179" EVENTS_2="318" I2="68.03740274403606" I2_Q="0.0" ID="CMP-002.03" LOG_CI_END="0.4937472423645866" LOG_CI_START="-0.10006084930521053" LOG_EFFECT_SIZE="0.19684319652968807" METHOD="MH" MODIFIED="2022-08-20 19:38:05 +0800" MODIFIED_BY="[Empty name]" NO="3" P_CHI2="8.976014780880393E-4" P_Q="1.0" P_Z="0.19379691985031977" Q="0.0" RANDOM="YES" SCALE="100.0" SORT_BY="STUDY" STUDIES="10" SUBGROUPS="NO" SUBGROUP_TEST="YES" SWAP_EVENTS="NO" TAU2="0.8040515798420991" TOTALS="YES" TOTAL_1="234" TOTAL_2="471" WEIGHT="100.0" Z="1.2994284894806245">
<NAME>differentiation of esophageal cancer tissues</NAME>
<GROUP_LABEL_1>poorly differentiated</GROUP_LABEL_1>
<GROUP_LABEL_2>middle differentiated</GROUP_LABEL_2>
<GRAPH_LABEL_1>Favours [experimental]</GRAPH_LABEL_1>
<GRAPH_LABEL_2>Favours [control]</GRAPH_LABEL_2>
<DICH_DATA CI_END="51.50498795216728" CI_START="0.6507720295225465" EFFECT_SIZE="5.7894736842105265" ESTIMABLE="YES" EVENTS_1="11" EVENTS_2="19" LOG_CI_END="1.7118492899189603" LOG_CI_START="-0.18657112150816807" LOG_EFFECT_SIZE="0.7626390842053961" MODIFIED="2016-07-29 11:20:27 +0800" MODIFIED_BY="[Empty name]" ORDER="40" O_E="0.0" SE="1.11514154700489" STUDY_ID="STD-ChengMF-2006" TOTAL_1="12" TOTAL_2="29" VAR="1.2435406698564593" WEIGHT="5.9418809976858675"/>
<DICH_DATA CI_END="9.001402612134552" CI_START="1.2098114559745923" EFFECT_SIZE="3.3" ESTIMABLE="YES" EVENTS_1="22" EVENTS_2="20" LOG_CI_END="0.9543101871336295" LOG_CI_START="0.08271769262214548" LOG_EFFECT_SIZE="0.5185139398778874" MODIFIED="2016-07-29 11:20:27 +0800" MODIFIED_BY="[Empty name]" ORDER="41" O_E="0.0" SE="0.5119777457284761" STUDY_ID="STD-HuangL-2015" TOTAL_1="30" TOTAL_2="44" VAR="0.26212121212121214" WEIGHT="11.411423712181348"/>
<DICH_DATA CI_END="30.4195222253473" CI_START="1.9322386900870117" EFFECT_SIZE="7.666666666666667" ESTIMABLE="YES" EVENTS_1="23" EVENTS_2="17" LOG_CI_END="1.48315238866094" LOG_CI_START="0.28606077393492124" LOG_EFFECT_SIZE="0.8846065812979305" MODIFIED="2016-07-29 11:20:27 +0800" MODIFIED_BY="[Empty name]" ORDER="43" O_E="0.0" SE="0.7031775401891246" STUDY_ID="STD-LiChangXiu-2013" TOTAL_1="26" TOTAL_2="34" VAR="0.494458653026428" WEIGHT="9.369621564410554"/>
<DICH_DATA CI_END="3.14761704008701" CI_START="0.23341272721369916" EFFECT_SIZE="0.8571428571428571" ESTIMABLE="YES" EVENTS_1="12" EVENTS_2="42" LOG_CI_END="0.49798188776128754" LOG_CI_START="-0.631875467022514" LOG_EFFECT_SIZE="-0.06694678963061322" MODIFIED="2016-07-29 11:20:27 +0800" MODIFIED_BY="[Empty name]" ORDER="46" O_E="0.0" SE="0.663683803084112" STUDY_ID="STD-MaGuang-2009" TOTAL_1="16" TOTAL_2="54" VAR="0.4404761904761904" WEIGHT="9.776036959288671"/>
<DICH_DATA CI_END="11.585110693374359" CI_START="1.5282991878603962" EFFECT_SIZE="4.207792207792208" ESTIMABLE="YES" EVENTS_1="24" EVENTS_2="22" LOG_CI_END="1.0639001877411864" LOG_CI_START="0.18420838232707412" LOG_EFFECT_SIZE="0.6240542850341303" MODIFIED="2016-07-29 11:20:27 +0800" MODIFIED_BY="[Empty name]" ORDER="42" O_E="0.0" SE="0.5167353210449156" STUDY_ID="STD-WanY-2012" TOTAL_1="31" TOTAL_2="49" VAR="0.267015392015392" WEIGHT="11.359279857535856"/>
<DICH_DATA CI_END="3.607798010815263" CI_START="0.2771773799426281" EFFECT_SIZE="1.0" ESTIMABLE="YES" EVENTS_1="28" EVENTS_2="20" LOG_CI_END="0.5572422147779003" LOG_CI_START="-0.5572422147779003" LOG_EFFECT_SIZE="0.0" MODIFIED="2016-07-29 11:20:27 +0800" MODIFIED_BY="[Empty name]" ORDER="45" O_E="0.0" SE="0.6546536707079771" STUDY_ID="STD-XiaoXiangZhi-2011" TOTAL_1="35" TOTAL_2="25" VAR="0.42857142857142855" WEIGHT="9.870454629231629"/>
<DICH_DATA CI_END="2.870498385590471" CI_START="0.2601769003253241" EFFECT_SIZE="0.8641975308641975" ESTIMABLE="YES" EVENTS_1="10" EVENTS_2="27" LOG_CI_END="0.45795730695025116" LOG_CI_START="-0.584731264679037" LOG_EFFECT_SIZE="-0.06338697886439294" MODIFIED="2016-07-29 11:20:27 +0800" MODIFIED_BY="[Empty name]" ORDER="47" O_E="0.0" SE="0.6124804283667153" STUDY_ID="STD-XiongSongBai-2007" TOTAL_1="16" TOTAL_2="41" VAR="0.3751322751322751" WEIGHT="10.317771421452445"/>
<DICH_DATA CI_END="0.5600339105241565" CI_START="0.05258619115643672" EFFECT_SIZE="0.1716101694915254" ESTIMABLE="YES" EVENTS_1="9" EVENTS_2="59" LOG_CI_END="-0.2517856753015855" LOG_CI_START="-1.2791282842092906" LOG_EFFECT_SIZE="-0.765456979755438" MODIFIED="2016-07-29 11:20:27 +0800" MODIFIED_BY="[Empty name]" ORDER="48" O_E="0.0" SE="0.6034661339003168" STUDY_ID="STD-Zhang-HZ-2006" TOTAL_1="17" TOTAL_2="68" VAR="0.3641713747645951" WEIGHT="10.414578340132714"/>
<DICH_DATA CI_END="5.412554323827368" CI_START="0.4351683435330709" EFFECT_SIZE="1.5347222222222223" ESTIMABLE="YES" EVENTS_1="17" EVENTS_2="36" LOG_CI_END="0.7334022682381085" LOG_CI_START="-0.3613427050583864" LOG_EFFECT_SIZE="0.18602978158986108" MODIFIED="2016-07-29 11:20:27 +0800" MODIFIED_BY="[Empty name]" ORDER="49" O_E="0.0" SE="0.6430586163893767" STUDY_ID="STD-ZhaoJH-2004" TOTAL_1="21" TOTAL_2="49" VAR="0.41352438411261944" WEIGHT="9.992435658778488"/>
<DICH_DATA CI_END="3.4368827753137703" CI_START="0.484801751402728" EFFECT_SIZE="1.2908163265306123" ESTIMABLE="YES" EVENTS_1="23" EVENTS_2="56" LOG_CI_END="0.536164719538279" LOG_CI_START="-0.3144358198995952" LOG_EFFECT_SIZE="0.11086444981934189" MODIFIED="2016-07-29 11:20:27 +0800" MODIFIED_BY="[Empty name]" ORDER="44" O_E="0.0" SE="0.4996469674063842" STUDY_ID="STD-ZhuShaoJun2011" TOTAL_1="30" TOTAL_2="78" VAR="0.24964709203839636" WEIGHT="11.54651685930243"/>
</DICH_OUTCOME>
<DICH_OUTCOME CHI2="5.335663015946571" CI_END="1.0366037021208485" CI_START="0.46774670741551566" CI_STUDY="95" CI_TOTAL="95" DF="7" EFFECT_MEASURE="OR" EFFECT_SIZE="0.6963246143586774" ESTIMABLE="YES" EVENTS_1="278" EVENTS_2="146" I2="0.0" I2_Q="0.0" ID="CMP-002.04" LOG_CI_END="0.015612755543243022" LOG_CI_START="-0.3299892609232077" LOG_EFFECT_SIZE="-0.15718825268998235" METHOD="MH" MODIFIED="2022-08-20 21:29:04 +0800" MODIFIED_BY="[Empty name]" NO="4" P_CHI2="0.6190727903807767" P_Q="1.0" P_Z="0.07460597837625496" Q="0.0" RANDOM="NO" SCALE="100.0" SORT_BY="STUDY" STUDIES="8" SUBGROUPS="NO" SUBGROUP_TEST="YES" SWAP_EVENTS="NO" TAU2="0.0" TOTALS="YES" TOTAL_1="416" TOTAL_2="194" WEIGHT="100.0" Z="1.78287914645344">
<NAME>sex</NAME>
<GROUP_LABEL_1>male</GROUP_LABEL_1>
<GROUP_LABEL_2>female</GROUP_LABEL_2>
<GRAPH_LABEL_1>Favours [experimental]</GRAPH_LABEL_1>
<GRAPH_LABEL_2>Favours [control]</GRAPH_LABEL_2>
<DICH_DATA CI_END="3.1090618528985132" CI_START="0.36595533688628656" EFFECT_SIZE="1.0666666666666667" ESTIMABLE="YES" EVENTS_1="32" EVENTS_2="10" LOG_CI_END="0.4926293621542587" LOG_CI_START="-0.4365719149537716" LOG_EFFECT_SIZE="0.028028723600243534" MODIFIED="2016-07-29 11:19:28 +0800" MODIFIED_BY="[Empty name]" ORDER="20" O_E="0.0" SE="0.5458174297937605" STUDY_ID="STD-HuangL-2015" TOTAL_1="56" TOTAL_2="18" VAR="0.29791666666666666" WEIGHT="10.858472467700611"/>
<DICH_DATA CI_END="2.7500586501721003" CI_START="0.2928632776454323" EFFECT_SIZE="0.8974358974358975" ESTIMABLE="YES" EVENTS_1="25" EVENTS_2="15" LOG_CI_END="0.439341956075532" LOG_CI_START="-0.5333350814279791" LOG_EFFECT_SIZE="-0.046996562676223555" MODIFIED="2016-07-29 11:19:28 +0800" MODIFIED_BY="[Empty name]" ORDER="23" O_E="0.0" SE="0.5713553066585506" STUDY_ID="STD-LiChangXiu-2013" TOTAL_1="38" TOTAL_2="22" VAR="0.32644688644688646" WEIGHT="10.881094285341653"/>
<DICH_DATA CI_END="2.812008305329859" CI_START="0.3978341798034804" EFFECT_SIZE="1.0576923076923077" ESTIMABLE="YES" EVENTS_1="33" EVENTS_2="13" LOG_CI_END="0.4490165990482136" LOG_CI_START="-0.40029790732932424" LOG_EFFECT_SIZE="0.024359345859444693" MODIFIED="2016-07-29 11:19:28 +0800" MODIFIED_BY="[Empty name]" ORDER="22" O_E="0.0" SE="0.49889154522077633" STUDY_ID="STD-WanY-2012" TOTAL_1="57" TOTAL_2="23" VAR="0.2488927738927739" WEIGHT="13.057313142409985"/>
<DICH_DATA CI_END="2.1441261961128437" CI_START="0.1679005651125646" EFFECT_SIZE="0.6" ESTIMABLE="YES" EVENTS_1="18" EVENTS_2="30" LOG_CI_END="0.33125034289692495" LOG_CI_START="-0.7749478421296377" LOG_EFFECT_SIZE="-0.2218487496163564" MODIFIED="2016-07-29 11:19:28 +0800" MODIFIED_BY="[Empty name]" ORDER="25" O_E="0.0" SE="0.6497862896539309" STUDY_ID="STD-XiaoXiangZhi-2011" TOTAL_1="24" TOTAL_2="36" VAR="0.42222222222222217" WEIGHT="10.044087032623064"/>
<DICH_DATA CI_END="4.343623330465667" CI_START="0.33614089744009057" EFFECT_SIZE="1.2083333333333333" ESTIMABLE="YES" EVENTS_1="29" EVENTS_2="8" LOG_CI_END="0.6378521571441088" LOG_CI_START="-0.47347864476940865" LOG_EFFECT_SIZE="0.08218675618735004" MODIFIED="2016-07-29 11:19:28 +0800" MODIFIED_BY="[Empty name]" ORDER="26" O_E="0.0" SE="0.6528012142201914" STUDY_ID="STD-XiongSongBai-2007" TOTAL_1="44" TOTAL_2="13" VAR="0.42614942528735633" WEIGHT="7.048482128156537"/>
<DICH_DATA CI_END="2.9867519261711184" CI_START="0.19193602960435663" EFFECT_SIZE="0.7571428571428571" ESTIMABLE="YES" EVENTS_1="53" EVENTS_2="15" LOG_CI_END="0.47519915244373956" LOG_CI_START="-0.7168434932706751" LOG_EFFECT_SIZE="-0.1208221704134678" MODIFIED="2016-07-29 11:19:28 +0800" MODIFIED_BY="[Empty name]" ORDER="27" O_E="0.0" SE="0.7002117507989088" STUDY_ID="STD-Zhang-HZ-2006" TOTAL_1="67" TOTAL_2="18" VAR="0.4902964959568733" WEIGHT="8.271601085689584"/>
<DICH_DATA CI_END="1.1442326132732619" CI_START="0.10502914912903058" EFFECT_SIZE="0.3466666666666667" ESTIMABLE="YES" EVENTS_1="39" EVENTS_2="25" LOG_CI_END="0.05851432200224365" LOG_CI_START="-0.9786901528440077" LOG_EFFECT_SIZE="-0.46008791542088207" MODIFIED="2016-07-29 11:19:28 +0800" MODIFIED_BY="[Empty name]" ORDER="21" O_E="0.0" SE="0.6092590427696426" STUDY_ID="STD-ZhuS-2011" TOTAL_1="57" TOTAL_2="29" VAR="0.37119658119658117" WEIGHT="17.518756452249534"/>
<DICH_DATA CI_END="0.9873567232341579" CI_START="0.11727166415609916" EFFECT_SIZE="0.3402777777777778" ESTIMABLE="YES" EVENTS_1="49" EVENTS_2="30" LOG_CI_END="-0.00552591223142787" LOG_CI_START="-0.9308069119020441" LOG_EFFECT_SIZE="-0.468166412066736" MODIFIED="2016-07-29 11:19:28 +0800" MODIFIED_BY="[Empty name]" ORDER="24" O_E="0.0" SE="0.5435146394213372" STUDY_ID="STD-ZhuShaoJun2011" TOTAL_1="73" TOTAL_2="35" VAR="0.29540816326530617" WEIGHT="22.320193405829034"/>
</DICH_OUTCOME>
<DICH_OUTCOME CHI2="4.497745005791321" CI_END="1.5329627771097534" CI_START="0.7211182040705777" CI_STUDY="95" CI_TOTAL="95" DF="6" EFFECT_MEASURE="OR" EFFECT_SIZE="1.0514025702538636" ESTIMABLE="YES" EVENTS_1="178" EVENTS_2="178" I2="0.0" I2_Q="0.0" ID="CMP-002.05" LOG_CI_END="0.18553160958881873" LOG_CI_START="-0.14199354087284424" LOG_EFFECT_SIZE="0.02176903435798724" METHOD="MH" MODIFIED="2022-08-20 19:38:05 +0800" MODIFIED_BY="[Empty name]" NO="5" P_CHI2="0.6096402130545635" P_Q="1.0" P_Z="0.794448103541448" Q="0.0" RANDOM="NO" SCALE="100.0" SORT_BY="STUDY" STUDIES="7" SUBGROUPS="NO" SUBGROUP_TEST="YES" SWAP_EVENTS="NO" TAU2="0.0" TOTALS="YES" TOTAL_1="260" TOTAL_2="265" WEIGHT="100.0" Z="0.26053891287267206">
<NAME>Age</NAME>
<GROUP_LABEL_1>advanced</GROUP_LABEL_1>
<GROUP_LABEL_2>young</GROUP_LABEL_2>
<GRAPH_LABEL_1>Favours [experimental]</GRAPH_LABEL_1>
<GRAPH_LABEL_2>Favours [control]</GRAPH_LABEL_2>
<DICH_DATA CI_END="1.3799068913623136" CI_START="0.21366242892790266" EFFECT_SIZE="0.5429864253393665" ESTIMABLE="YES" EVENTS_1="16" EVENTS_2="26" LOG_CI_END="0.13984978355213923" LOG_CI_START="-0.670271838827111" LOG_EFFECT_SIZE="-0.2652110276374859" MODIFIED="2016-07-29 11:19:15 +0800" MODIFIED_BY="[Empty name]" ORDER="28" O_E="0.0" SE="0.47586945115227747" STUDY_ID="STD-HuangL-2015" TOTAL_1="33" TOTAL_2="41" VAR="0.2264517345399698" WEIGHT="22.664503622488027"/>
<DICH_DATA CI_END="2.9981979131498235" CI_START="0.2575774376059037" EFFECT_SIZE="0.8787878787878788" ESTIMABLE="YES" EVENTS_1="29" EVENTS_2="11" LOG_CI_END="0.4768602975422495" LOG_CI_START="-0.5890921815001124" LOG_EFFECT_SIZE="-0.05611594197893139" MODIFIED="2016-07-29 11:19:15 +0800" MODIFIED_BY="[Empty name]" ORDER="31" O_E="0.0" SE="0.6261457627393539" STUDY_ID="STD-LiChangXiu-2013" TOTAL_1="44" TOTAL_2="16" VAR="0.39205851619644727" WEIGHT="10.434901554697543"/>
<DICH_DATA CI_END="2.380687490621481" CI_START="0.3987820386564206" EFFECT_SIZE="0.9743589743589743" ESTIMABLE="YES" EVENTS_1="20" EVENTS_2="26" LOG_CI_END="0.37670238994238536" LOG_CI_START="-0.39926441076176344" LOG_EFFECT_SIZE="-0.011281010409689058" MODIFIED="2016-07-29 11:19:15 +0800" MODIFIED_BY="[Empty name]" ORDER="30" O_E="0.0" SE="0.4558067398312289" STUDY_ID="STD-WanY-2012" TOTAL_1="35" TOTAL_2="45" VAR="0.20775978407557355" WEIGHT="18.498234574236555"/>
<DICH_DATA CI_END="4.262352023833374" CI_START="0.3292345638325237" EFFECT_SIZE="1.1846153846153846" ESTIMABLE="YES" EVENTS_1="22" EVENTS_2="26" LOG_CI_END="0.6296493148514269" LOG_CI_START="-0.48249457779217436" LOG_EFFECT_SIZE="0.0735773685296263" MODIFIED="2016-07-29 11:19:15 +0800" MODIFIED_BY="[Empty name]" ORDER="33" O_E="0.0" SE="0.6532788277399068" STUDY_ID="STD-XiaoXiangZhi-2011" TOTAL_1="27" TOTAL_2="33" VAR="0.42677322677322677" WEIGHT="8.221437588549579"/>
<DICH_DATA CI_END="6.71999423589474" CI_START="0.7103687902072995" EFFECT_SIZE="2.1848739495798317" ESTIMABLE="YES" EVENTS_1="20" EVENTS_2="17" LOG_CI_END="0.8273689005359411" LOG_CI_START="-0.14851612737936687" LOG_EFFECT_SIZE="0.33942638657828716" MODIFIED="2016-07-29 11:19:15 +0800" MODIFIED_BY="[Empty name]" ORDER="34" O_E="0.0" SE="0.5732396961062488" STUDY_ID="STD-XiongSongBai-2007" TOTAL_1="27" TOTAL_2="30" VAR="0.3286037491919845" WEIGHT="7.92187103674008"/>
<DICH_DATA CI_END="2.3445669347033617" CI_START="0.3356443678943909" EFFECT_SIZE="0.8870967741935484" ESTIMABLE="YES" EVENTS_1="33" EVENTS_2="31" LOG_CI_END="0.3700626358623986" LOG_CI_START="-0.47412063587041864" LOG_EFFECT_SIZE="-0.052029000004010034" MODIFIED="2016-07-29 11:19:15 +0800" MODIFIED_BY="[Empty name]" ORDER="29" O_E="0.0" SE="0.49587743259044637" STUDY_ID="STD-ZhuS-2011" TOTAL_1="45" TOTAL_2="41" VAR="0.24589442815249266" WEIGHT="16.41346037356231"/>
<DICH_DATA CI_END="3.62114809212989" CI_START="0.6352034283179562" EFFECT_SIZE="1.516629711751663" ESTIMABLE="YES" EVENTS_1="38" EVENTS_2="41" LOG_CI_END="0.558846286286127" LOG_CI_START="-0.19708716660181558" LOG_EFFECT_SIZE="0.18087955984215567" MODIFIED="2016-07-29 11:19:15 +0800" MODIFIED_BY="[Empty name]" ORDER="32" O_E="0.0" SE="0.44403905215731837" STUDY_ID="STD-ZhuShaoJun2011" TOTAL_1="49" TOTAL_2="59" VAR="0.1971706798407697" WEIGHT="15.845591249725897"/>
</DICH_OUTCOME>
<DICH_OUTCOME CHI2="69.26842179120516" CI_END="13.007586189115575" CI_START="2.033914239392388" CI_STUDY="95" CI_TOTAL="95" DF="12" EFFECT_MEASURE="OR" EFFECT_SIZE="5.143570235757059" ESTIMABLE="YES" EVENTS_1="346" EVENTS_2="279" I2="82.67608862784338" I2_Q="0.0" ID="CMP-002.06" LOG_CI_END="1.1141967122412075" LOG_CI_START="0.3083326368149114" LOG_EFFECT_SIZE="0.7112646745280594" METHOD="MH" MODIFIED="2022-08-20 21:29:04 +0800" MODIFIED_BY="[Empty name]" NO="6" P_CHI2="4.388532870436279E-10" P_Q="1.0" P_Z="5.406321311288462E-4" Q="0.0" RANDOM="YES" SCALE="100.0" SORT_BY="STUDY" STUDIES="13" SUBGROUPS="NO" SUBGROUP_TEST="YES" SWAP_EVENTS="NO" TAU2="2.2721456903558575" TOTALS="YES" TOTAL_1="419" TOTAL_2="474" WEIGHT="100.00000000000003" Z="3.4597724059436614">
<NAME>lymph node metastasis</NAME>
<GROUP_LABEL_1>lymph node metastasis</GROUP_LABEL_1>
<GROUP_LABEL_2>lymph node unmetastasis</GROUP_LABEL_2>
<GRAPH_LABEL_1>Favours [experimental]</GRAPH_LABEL_1>
<GRAPH_LABEL_2>Favours [control]</GRAPH_LABEL_2>
<DICH_DATA CI_END="286.6187123381662" CI_START="0.7796565914603256" EFFECT_SIZE="14.948717948717949" ESTIMABLE="YES" EVENTS_1="26" EVENTS_2="19" LOG_CI_END="2.457304540562102" LOG_CI_START="-0.10809664509707201" LOG_EFFECT_SIZE="1.174603947732515" MODIFIED="2016-07-29 11:20:35 +0800" MODIFIED_BY="[Empty name]" ORDER="63" O_E="0.0" SE="1.5069293553968734" STUDY_ID="STD-ChenJX-2009" TOTAL_1="26" TOTAL_2="24" VAR="2.2708360821568365" WEIGHT="4.932394460434615"/>
<DICH_DATA CI_END="11.783075168207247" CI_START="1.6430345833858886" EFFECT_SIZE="4.4" ESTIMABLE="YES" EVENTS_1="28" EVENTS_2="14" LOG_CI_END="1.0712586482009843" LOG_CI_START="0.21564670477139058" LOG_EFFECT_SIZE="0.6434526764861874" MODIFIED="2016-07-29 11:20:35 +0800" MODIFIED_BY="[Empty name]" ORDER="57" O_E="0.0" SE="0.5025906909179702" STUDY_ID="STD-HuangL-2015" TOTAL_1="38" TOTAL_2="36" VAR="0.2525974025974026" WEIGHT="8.875270593328391"/>
<DICH_DATA CI_END="278.955486961831" CI_START="9.324068253068239" EFFECT_SIZE="51.0" ESTIMABLE="YES" EVENTS_1="34" EVENTS_2="6" LOG_CI_END="2.4455349082587" LOG_CI_START="0.9696054439371725" LOG_EFFECT_SIZE="1.7075701760979363" MODIFIED="2016-07-29 11:20:35 +0800" MODIFIED_BY="[Empty name]" ORDER="59" O_E="0.0" SE="0.8669682733111429" STUDY_ID="STD-LiChangXiu-2013" TOTAL_1="36" TOTAL_2="24" VAR="0.7516339869281046" WEIGHT="7.410519455810449"/>
<DICH_DATA CI_END="13.120707935836133" CI_START="1.0717790586277427" EFFECT_SIZE="3.75" ESTIMABLE="YES" EVENTS_1="30" EVENTS_2="24" LOG_CI_END="1.1179572682967016" LOG_CI_START="0.030105267158736324" LOG_EFFECT_SIZE="0.5740312677277188" MODIFIED="2016-07-29 11:20:35 +0800" MODIFIED_BY="[Empty name]" ORDER="64" O_E="0.0" SE="0.6390096504226938" STUDY_ID="STD-MaGuang-2009" TOTAL_1="34" TOTAL_2="36" VAR="0.4083333333333333" WEIGHT="8.359617042537725"/>
<DICH_DATA CI_END="106.33549467067114" CI_START="4.840553550290374" EFFECT_SIZE="22.6875" ESTIMABLE="YES" EVENTS_1="11" EVENTS_2="4" LOG_CI_END="2.026678255741969" LOG_CI_START="0.6848950290184068" LOG_EFFECT_SIZE="1.3557866423801876" MODIFIED="2016-07-29 11:20:35 +0800" MODIFIED_BY="[Empty name]" ORDER="65" O_E="0.0" SE="0.7881701093115123" STUDY_ID="STD-QiBo-2008" TOTAL_1="15" TOTAL_2="37" VAR="0.6212121212121212" WEIGHT="7.744558256503277"/>
<DICH_DATA CI_END="0.3360517943833273" CI_START="0.043720576929824936" EFFECT_SIZE="0.12121212121212122" ESTIMABLE="YES" EVENTS_1="13" EVENTS_2="33" LOG_CI_END="-0.47359378129668833" LOG_CI_START="-1.3593141158031616" LOG_EFFECT_SIZE="-0.9164539485499251" MODIFIED="2016-07-29 11:20:35 +0800" MODIFIED_BY="[Empty name]" ORDER="58" O_E="0.0" SE="0.5202765088754687" STUDY_ID="STD-WanY-2012" TOTAL_1="39" TOTAL_2="41" VAR="0.2706876456876457" WEIGHT="8.812130079851086"/>
<DICH_DATA CI_END="17.499520770370907" CI_START="1.0080276043825693" EFFECT_SIZE="4.2" ESTIMABLE="YES" EVENTS_1="28" EVENTS_2="20" LOG_CI_END="1.2430261555643938" LOG_CI_START="0.003472425231407094" LOG_EFFECT_SIZE="0.6232492903979004" MODIFIED="2016-07-29 11:20:35 +0800" MODIFIED_BY="[Empty name]" ORDER="62" O_E="0.0" SE="0.72811999708752" STUDY_ID="STD-XiaoXiangZhi-2011" TOTAL_1="31" TOTAL_2="29" VAR="0.53015873015873" WEIGHT="7.996196974375217"/>
<DICH_DATA CI_END="19.34936430451479" CI_START="1.3872428649985693" EFFECT_SIZE="5.180952380952381" ESTIMABLE="YES" EVENTS_1="32" EVENTS_2="35" LOG_CI_END="1.286666701469843" LOG_CI_START="0.14215249978664068" LOG_EFFECT_SIZE="0.7144096006282419" MODIFIED="2016-07-29 11:20:35 +0800" MODIFIED_BY="[Empty name]" ORDER="66" O_E="0.0" SE="0.6722933075053824" STUDY_ID="STD-Xie-L2008" TOTAL_1="35" TOTAL_2="52" VAR="0.4519782913165266" WEIGHT="8.225682193378196"/>
<DICH_DATA CI_END="126.72129086878537" CI_START="2.592426440322205" EFFECT_SIZE="18.125" ESTIMABLE="YES" EVENTS_1="29" EVENTS_2="2" LOG_CI_END="2.102849588285309" LOG_CI_START="0.4137064422007538" LOG_EFFECT_SIZE="1.2582780152430313" MODIFIED="2016-07-29 11:20:35 +0800" MODIFIED_BY="[Empty name]" ORDER="60" O_E="0.0" SE="0.9922110454034916" STUDY_ID="STD-XiongLiNa-2011" TOTAL_1="33" TOTAL_2="7" VAR="0.9844827586206897" WEIGHT="6.880667684285286"/>
<DICH_DATA CI_END="96.13908336513231" CI_START="1.3912578383978902" EFFECT_SIZE="11.565217391304348" ESTIMABLE="YES" EVENTS_1="14" EVENTS_2="23" LOG_CI_END="1.9828999770461881" LOG_CI_START="0.14340762418076008" LOG_EFFECT_SIZE="1.0631538006134742" MODIFIED="2016-07-29 11:20:35 +0800" MODIFIED_BY="[Empty name]" ORDER="67" O_E="0.0" SE="1.080526913707153" STUDY_ID="STD-XiongSongBai-2007" TOTAL_1="15" TOTAL_2="42" VAR="1.167538411245505" WEIGHT="6.5144872222902634"/>
<DICH_DATA CI_END="3.952880857184761" CI_START="0.45896755569431236" EFFECT_SIZE="1.346938775510204" ESTIMABLE="YES" EVENTS_1="33" EVENTS_2="35" LOG_CI_END="0.5969137245764651" LOG_CI_START="-0.33821801354975506" LOG_EFFECT_SIZE="0.12934785551335498" MODIFIED="2016-07-29 11:20:35 +0800" MODIFIED_BY="[Empty name]" ORDER="68" O_E="0.0" SE="0.5493010119521006" STUDY_ID="STD-Zhang-HZ-2006" TOTAL_1="40" TOTAL_2="45" VAR="0.30173160173160174" WEIGHT="8.705845534082918"/>
<DICH_DATA CI_END="197.89315356209684" CI_START="3.0037968888890383" EFFECT_SIZE="24.38095238095238" ESTIMABLE="YES" EVENTS_1="32" EVENTS_2="21" LOG_CI_END="2.29643076933709" LOG_CI_START="0.4776705631467329" LOG_EFFECT_SIZE="1.3870506662419115" MODIFIED="2016-07-29 11:20:35 +0800" MODIFIED_BY="[Empty name]" ORDER="69" O_E="0.0" SE="1.0683487481244351" STUDY_ID="STD-ZhaoJH-2004" TOTAL_1="33" TOTAL_2="37" VAR="1.1413690476190477" WEIGHT="6.5644298761371775"/>
<DICH_DATA CI_END="5.552811980902127" CI_START="0.8697886524521997" EFFECT_SIZE="2.197674418604651" ESTIMABLE="YES" EVENTS_1="36" EVENTS_2="43" LOG_CI_END="0.7445129684412105" LOG_CI_START="-0.060586262581857786" LOG_EFFECT_SIZE="0.3419633529296764" MODIFIED="2016-07-29 11:20:35 +0800" MODIFIED_BY="[Empty name]" ORDER="61" O_E="0.0" SE="0.47291927360841807" STUDY_ID="STD-ZhuShaoJun2011" TOTAL_1="44" TOTAL_2="64" VAR="0.22365263935031376" WEIGHT="8.978200626985393"/>
</DICH_OUTCOME>
</COMPARISON>
</ANALYSES_AND_DATA>
<FIGURES MODIFIED="2022-08-20 21:30:24 +0800" MODIFIED_BY="[Empty name]">
<FIGURE FILENAME="Forest plot.png" FILE_TYPE="PNG" ID="FIG-01" MODIFIED="2022-08-20 21:30:24 +0800" MODIFIED_BY="[Empty name]" NO="1" REF_ID="CMP-002.03" SETTINGS="SHOW_ROB_TABLE:NO;SHOW_EFFECT_SIZE_COLUMN:YES;SHOW_MORE_DECIMALS:NO;SHOW_RAW_DATA_COLUMNS:YES;SHOW_WEIGHT_COLUMN:YES;" SHORT_VERSION_FIGURE="YES" TYPE="FOREST_PLOT">
<CAPTION>
<P>Forest plot of comparison: 2 PART2, outcome: 2.3 differentiation of esophageal cancer tissues.</P>
</CAPTION>
<FILE>iVBORw0KGgoAAAANSUhEUgAAA4IAAAEgCAMAAADWnD2fAAADAFBMVEUAAADAAAAAwAAAAMDg4ADA
AMAAwMD/gADAwMD/gICA/4CAgP/g4OBAAAAAQAAAAECAgID///8AAAALCwsWFhYhISEsLCw3NzdC
QkJNTU1YWFhjY2Nubm55eXmEhISPj4+ampqlpaWwsLC7u7vGxsbR0dHc3Nzn5+cAAAAAADMAAGYA
AJkAAMwAAP8AMwAAMzMAM2YAM5kAM8wAM/8AZgAAZjMAZmYAZpkAZswAZv8AmQAAmTMAmWYAmZkA
mcwAmf8AzAAAzDMAzGYAzJkAzMwAzP8A/wAA/zMA/2YA/5kA/8wA//8zAAAzADMzAGYzAJkzAMwz
AP8zMwAzMzMzM2YzM5kzM8wzM/8zZgAzZjMzZmYzZpkzZswzZv8zmQAzmTMzmWYzmZkzmcwzmf8z
zAAzzDMzzGYzzJkzzMwzzP8z/wAz/zMz/2Yz/5kz/8wz//9mAABmADNmAGZmAJlmAMxmAP9mMwBm
MzNmM2ZmM5lmM8xmM/9mZgBmZjNmZmZmZplmZsxmZv9mmQBmmTNmmWZmmZlmmcxmmf9mzABmzDNm
zGZmzJlmzMxmzP9m/wBm/zNm/2Zm/5lm/8xm//+ZAACZADOZAGaZAJmZAMyZAP+ZMwCZMzOZM2aZ
M5mZM8yZM/+ZZgCZZjOZZmaZZpmZZsyZZv+ZmQCZmTOZmWaZmZmZmcyZmf+ZzACZzDOZzGaZzJmZ
zMyZzP+Z/wCZ/zOZ/2aZ/5mZ/8yZ///MAADMADPMAGbMAJnMAMzMAP/MMwDMMzPMM2bMM5nMM8zM
M//MZgDMZjPMZmbMZpnMZszMZv/MmQDMmTPMmWbMmZnMmczMmf/MzADMzDPMzGbMzJnMzMzMzP/M
/wDM/zPM/2bM/5nM/8zM////AAD/ADP/AGb/AJn/AMz/AP//MwD/MzP/M2b/M5n/M8z/M///ZgD/
ZjP/Zmb/Zpn/Zsz/Zv//mQD/mTP/mWb/mZn/mcz/mf//zAD/zDP/zGb/zJn/zMz/zP///wD//zP/
/2b//5n//8z///9BjlLGAAAujklEQVR42u19e3Akx3nft1jsG7dALwCSJ4ny3eHMlKMiVYIv9wIg
RXuUmPNJRVtmpFQkhyr/ESlKVEpVFDlKVYpOJRVbSVh+KXJIVepEq+SyLTFlKqJLMu9g08DeAzye
UrLpFGngcBJFHqU7bAM4LBa7i0d63j3PndmZnZldfD/ysLs9Pd1fP77ur3v6N1+CAAKBiA4DWAUI
BKogAoEqiEAgUAURCFRBBAIRJpK5XpCyfHjZ+Jv9TyCRG2L/Wrb3zf1Ji7tX+OWQqG222ofpFims
tDuYOcD+2QsyDrwgY3vb3gTxh7FEYjAzsmlRJCX/w28mM8OblrL2AHq8fD07C87OQu30T14/wf7Z
R3rihBiR++U1D1eR7k7d+rHwzz7Sgyf51B46FWZNjd/dfWsDfmncqQyN4smatazxR6+XL04qWC6X
MrkFgGImXWQ/i+lMUQgsZNmPbLkF42Vhym7lM0SMnJ6Gx+5rwmOl6ufTZ/aqLGQoB+r38yxahkVj
X2Ehn06fraeFX/L1Vu7siK0UI2fTwyNnMnXh1tbZ7FNCpmr8avFM+vNV4duCFMYEmWGCzAiCSNeY
yDlQv5fymfNpWZBWPp3JzUmCSNfl9LuJ+tRXSqmVxbqSlyz3GJMlr87bd2AHWoV0OqvKKtd//NHr
5YvXLLj9/KkyDB/LDR0bgZFjhdyxYRaYeVP4w+yHbfYXYPRkfkeM3GSDmfAPDl8fun7mEAtJv6h9
/9drU/WGcJXhfd9r1hof4eN+5dSVXVsp9q5N//zeD6ZEnRts5P85+9DiHzr2xaHrR0RdPXV5Vy+I
eu2769r3naWpTzdlQYYzzY1TD/Nx5fS7iSY8yvops77kvGS5N06+deCk2gfHICVI98PTqqxq/ccd
vV6+eKngyiSrydNwY5FVaR2WbgBTIlgssT/fYV8bMMi+bcHSTf1dW7C4JOgBLB7Xvi+nQFWyOgwX
4QIf9wumRDgs35b+CcjC4kvsQ4vfhElBOmFmhBsrxs4gX3tXSvt+5yDsKRE2B4tFfVw5/W4iAawC
S6w2MrBINbl34e0736srM/9DV/OwObA3ocmq1n/c0evlG4xVbaZK5cefvjhdYqYCCNVa3hU/GGbS
0No+Kgxf0yBf1mYteIxNNlJM/vu0YvBfeGJ7CGZmubhTpkQ4lKR/U8INckQt/o6QgNiOLCylv1G9
VuK+pzhByINXb3xcTFe57ihIMHh8sVqC6mMDSs3Jcg9VpqBSqEprpfpw8tUSeWghq8mq1n/c0evl
i9cs2KrCHzCRFqSKqy5w4n16emRanEEqQrhhGPzW7GzL/F3FOXj9VX3cipJHO8xDtSpmqsRPCgk0
QRem4L3qNT4ehxq8ngHddTn9buIP4RWAHBsK9GWp3vq/k1PvkePk8qcOMel+9Bp/o67+44teL1+8
6nh0gtkHaXjkKKvSLEx8EDLqpa/DCcHmF1aFRx/W35WFo7fKefN3UV2lL40J+Zd8PQWPHHYlEYt/
SJzKlPhpuD5eLoAuTMFL6jU+nqzJwscZ+HtHZEHk63L63cTfVT5QbZXmKbO6+LLkH0v+BpNExuql
rVsDcOC6Jquh/uOLXi9fvFRwYPMKhZvXNjdeXoXll2v1a2vqpaU5uDQjrhev1pKGtdu1jUNX18zf
WTNU3iHWf+WQYJsW5t+uXJ+9vPmsu9XplQ3BVtfi37x4bu3qKkhhCX1k7Zr+O8BT8/cLH1curQum
zyr7JV+X0+8mDh5I3jeUGE7B9pWN39HkXltYK1y+q4010z+brxS+q8lqqP/4otfLl4gRWakM9k9r
qgcOnP7BHUAg+g1xUsF0ouFwLZGj2FwIVEEEAtHHa0EEAlUQgUCgCiIQqIIIBCJkFVzYy6QyQy0Y
z+tilO3PT1WHMulMYcFFzE5RFmF5qV7wlxh3f1vBHcQYy0F35CgvQDVdTldhoZw1XZe/zRUM6S7A
mJK0+KHewUIz6fyYpTT27VvIpIstaEnykvQIwNCcdGkuz/pKtRtNbldlLZizLVoqkxv3WLS9VGZP
qFuxaMMZVrQ9+UDpeC4tlDqsovEq+P4zN1sXjv9LkU/lDl8/XmyunnhvVwWcnbXhdp074T0pnijm
7X5bMTrg/rmU4xF4ZRqmX2GfX+Ju1MHEgPxH8Ee2ufKcOZfte+LC0LFR2IYFofSbtY9Ca2dG6qYP
J36yevwdYU4W98KHbYvWunDqY95SI2dm82cIq69HhaJtbWxB67PSYDr+S8m31o6NRDILtuDnYGb2
aZVPJfLbMud5rp6ewwdfYPfkZreU2AAj2dwCLOTPjJSFJPJsOi2eSQ+DEqFcLqXPtjzLWBcPehXK
JZULmJO5gHpOmFuIfETxfom/5/K2ufIQ+ztUnttj94tMwLOZklhbwrhZ8F6uNnJU4UMwz/pdFf5j
Vah3cc5pFbJPiVU9ls+WxHt5XFqBb1+yzU/gzI2LnDmZTym3r9hKnxdaiOTTIyMZKUxs35lFaLLO
Lx7g2Us9A6Pyia761GopN7sZogZmVqBlf5xsBr4qFCadq8vtwnphVlQj1mfEHns+d6b4VCZbUpKD
mSX4BVYhRalouzD6oFy0xSwrWi0SFUzCZL4usd+UoNGT+c9JXL2WeJxOz+FjN0/qO87ud04xRTv5
svQQfWUNho9dH/p5bkRZGWqMepYxd+nELRg/cXlH4QJ+bl3mAuo5YS4h8RHF+yX+nsv7Zi4fZ0bZ
8SvnzuTXjgmnEHdemnpMrK27p2rDJzxTz9rJkWOV/t9Yc+QgefjYUP6YUHIYPJHfEq/eXjut8iG1
wSoHT9VtMxQ4cxsiZw4kPqXcvlA89sXCdaGVdpemJ/duTn1avmFPOE25B7tQT7ER5pMtqDZuSFea
cDfkFdNcHnbsB8s664vFlUbtFJHbhfXC7wg8leHrhZfFHvu59b1j/3bjtDJqJISiXWQ1/OlMvgoD
twaqzX8sXdmG1yJbC754CU6eK+jO7UvcPIGr1xRHwo8KHKvTIHP4YP0SnHqiwPEWbgp8vxbckF6N
Uk+xuEsyu04CXYQt7wunHDzJRMiqXMCbChdQ4IR9q+6xyDIfUQDH33MhRpbVwSikp2CpLhLNlu/A
M3JXHd7+lucpoY0cldOt7blfmd9unZ6//TGh5FNCaBYWJcuXpmDHbF6dHpsivMy6EgicuXqyKHHm
RD6lzL1swuSSwm3k+Y1peO4oi7V3qXjgBIFvFnKHs0fS4lAzDaWQVTB9qnU6bVu0c1fWoX5/8YDY
L8R2acHkstSDJVYg6zNavxHOck+8InT/ykbu5P2QOcQKNpEekZqlFJkKHn/z31+CE2/nr7KaZvLM
zO+0tivCAc2vCb8vgszhg9Sb19kd/1CLz64+zhpQ5tGVhHGGBb1fFyHhfS24VFmvblWW9uCxx1Qu
oHhxqHLqPQe91pgok9xlH9y5IXVtV2IczbYaR29cFMSQiYzSvS9UTr7n33luuDZypGBwOl1KTQ8y
TfiakOVFSdtLx5XKnTYleZt1udu8zHwJnp/ffRVGHtzNizeK90vty+pUliQl/VMSpgufaswPQG3r
9iL8U6DNG40bWz8Uh9CjUA1ZBV+BEYGUZFc0NiuPPPSfhpSiTQmswZLS5eQ+w9fZjx7dfKQCsNFI
3WDz3lrjRv2msNYFjl0TgQpC6eE3r8vDxLywNFS5eQJX77Py9K3jWJVW3/wYK0FFig0CX2uJRdJ4
dCL37y+E5BaUCB2glF18x3S2ZOYC6jhh7ousysfx99yI8cdTI1N/LImhYwK+99bzC4sbEKwcg8z0
T7H/smyFoGWZcKzCVKV5KWWaJBTDVuDMbeo4c3L7vldI1GJoTG00awmZlrLE/j1XHz19UJwi/xD+
NmQVPFhpVQ7aF+3kf2FF+xWuaGpFsQ+LpUbpc43NvZRibwNMfLY0lXpGGoYeiEwFs+V66RZrb4FP
lYCxMVC5eSpXL6fnWGXLpdLfZ30lAbek7e7D1+GCwNc6pJoP8MEJdtcAjEvVQI52RNFanjs5v2zB
BSzoOGFuTRqJjyjcL/P33OLO/AlmDGTgSEtjAlaELanHVikkIVg5brMR+8/Z3ylRDSfGpP0w1iLv
1KmQQW+nk8ZJQuuyHGdO3ZQQ2/cluD4BWfN2fi5zqzS1Arn0+AQIr9f4zDZcGhd7zN9VHqmScj7M
npqaTjkU7fLvtj4JD0xo0S/A9cOi4T5xHS6Zi5ZPty5MZ1gJx3IgVOzWM3BUGt3p3FZ1rlyIRAX/
amEkNbLwY5FPdaGy8R1QuXkqV++GnmN192ot/fDCXwKt/Ko0oAx86DKF2Sv1AWHeExeH1+q1l1ch
n7kraV5p4+qK97UgG7OgUbLgAq7qOWHuIPMRhftl/p5bMVJpSKWEMhUWVCbg6twIrF89VLjiudHa
yJGqwOXjkLoElddgebK2fuVFkFokpVSuyofk1TplykcbojTOnLI7JrXvzWvnhFbiIWZRSByqfT8H
Q6m1zWtszTg3wAaDNbEhD17Yu3fz4o/DVMGkxUtWtP2ZzPTwqcpdbkCil88JfXv5Wu3cy2vm+vhe
Mv/k96vwYnJ9WFgzjg/cFta6Yr0P79x35tpqeAVzw5TwyNXL5G4ceOSq1a6uEyEQ4a5yn5888Mhl
LztQY//ky96zGavVe6Aybh3pQMqO6iNq3PPue8a8lHH83fdYv1f13feiDvnE6LvvvXfc03Od8dEO
shnvicp4t5ui/XIQ9RH1LIhA9C7Kcbe88Jg2AoEqiECgCiIQCFRBBAJVEIFAhAr9404KIOyQUodt
Uuka+yuyIYjuNquPrkEWkhK/SfgTNIA03FQYNVc2cV949W6l0aiWGuEy1iTRRFF+qHlRLgkK/bqj
vg5QjEAFqZtWpQR49dNus/zongbqPnwk4U/QANJwV2HEFJsS91kS7pPq5OUzVr8R873UECDFJXF8
t2vZ8adL/CkE5W5n1oMKSrVP1TFWHhRZUyvjrnWbk3YN35U5kHIffpIgAYjhC8Slmvo2GFwlRayj
awWlsZ/39H2+8+eCIT1QHLTsEcowqx905clPGH3ddLyuGinEv5KT4MToPqysVPfKQPWzaLs202Um
/SDOovQfwnPAO+iiZ6m/9JpHDbaouYPQHmmqIOSkAQhA3U1OVGoK9r/bUc7CxqU2clBiiG66l0DP
NGwPbsd46lYkJhNEDCApRBfTIKZoxMMoR9zmRczRyX5u14hUkGtU94ZOT7dLANKTAAQgHrPqaB1K
CepRzDCgHxtN/ZGaf5g3Zfa9BtIABKDuMqBBiEfdR6fBlhXhPAsS/Upb/9PeUKLSslCOrv/oAQ0M
YH/BV2H11eeYAeWiSd+JB/EosZTXlLYuul4sUySEb3gjK+EyvN/g0KKU9EWPiD1Zyb2XZYpLiH2m
g123wBHeVBDVrx9B/DU4dgr/wGPaCASqIAKBKohAIFAFEYj9BxNTot0WGTUe4AXuQRWEt3EaACsx
CGJjMORIJ+6j+Rr1zBfUC2shNjUeQjV1Bet7+4UvuA5hHsy2V8EO+g3Pp5CDw2mTAFiJQRAbgyFH
OnEfzddklpYnviAvrKXYXAOaWtThXtIrTyXayJlsH4WEqoJcGzjwBQ0n2RQCXzhVul/ISgHwIi2E
JfY5aVcp6aOnfqT9LBjVfD7g2PxEPjZKaNshTzViKD6uDdAMNQ811IkhFmQnxWd+ERii1LoNbPiC
1p0gPDaZ/5fHBLKSieaIlje+oLnAbe60KlQ/D63FuKggsVp1xMwyC3bgj8MRR29DCeXmRc+saMLd
7vHOABiRCM/bMcYleUwmgMAmwSDF8LlVIFe1m8Soti9CQywUmqVhrwUtN+lojKyVIMzQeGggW3GL
7B/pw2VsfwWmnguFM2C4s6BsdeiND+WX+toxS55bWDQyqjyX6jy/IIhvbrh+XZqdPPAF9QV25vxR
Y6XqaIPIFwweyBdEgA/aIPIFu7oWNJsiqIH7UAe7bsyjIerWjMHK6l90ShvETuEfeEwbgUAVRCBQ
BREIBKogArH/YOYLKnS0dp4G1SMauih2HMLA1+0x4QuqteVfDufaNj6p88IXNLmC1AIsiYIWbl2s
BOhr/4Iquk4ltNgRVVSvnRcsOQ4xdkgTh7AbrgZjwhdUXjAOPvbnVQGoizjQCV9QS5xrM6peo041
YhFGtfBePTfqQeykx7YlAaigcvjXhadBU/tYcgi7MVAGyxfsXAMDcLsXyjxi8hRC7X1TEDfS9fbs
50H6rlMJB9sNnvaeBtsPwr3i2wz8q08Qp7XdTSkdaT2ncKZ3UpDuyNkv6DqPadBVH7NmDhKnd50E
1cnbdSvqfyEXOWfJVRmoYRnQCV+wfWGpWSDbTPC4Yigq6GQ7e1mMdK25/CcdfUcibTVDOzHviy/Y
7qyLkgvRz5JeHGUjglRB/SsSqLtBMLQWCsT0i5EwznxBYo7mwSB0646OeJETdTEYDNgNh8YqtmQO
ap2AOpqhXdNAGg8N9Kt6Yl06EQE5zljnfEG3kjj7F1QEQA3sxiyo7V+aPQ2amIPcrilnJoXFIQyA
qBcy18/J/GsrgMlDYCd8QepYWGf/giYBKCBhMBgkfDxUQ/Q+0L9gr2zHmOwV1MD+10H3pisiZBVE
9esfoH/ByIHHtBEIVEEEAlUQgUCgCiIQ+w/O/gVdPvrRU8qCcbnXPlP/VMRA2Iw0CB+F0M61o4V7
v6D9C9pfNdQS50gyznzBKH0GdqqCDk7l2nZCjU4RjMs9V/3WJxUxEDYjDSANnofnWMWgJ6wE6l/Q
6aquhLwPtAhIE65zlIl+z3ppgshV0DDkqedf2vgbjEL8AKiI3BlLvyXw92wt2rM5tkE2tMGQHUl2
Xtcy0a+3Hs0TYWClhkGdmEZRHWsw7g3hIgnqy5b1XwnqS0Jo6LrbQdGJt0UKoqNZ0GY16OBv0Jo5
GNJ86D+BaFkXLs19rc5J53xBXSL2RbfgYhrzInE/nVbsZRXkD+Z36m+wdxzSkSj1n1sJuucLCv98
kY35RBwls6cN4gzYVRW0cSxo72+QksgWuJET3gMjz7nkCwZqA8ezUvcXBgyDLWfp61iDjv4GI3Q0
GHFnCYI8540vGF6lOtMG8YB2d9eCVHk5jLr1bO9v0Ei8C9X/XACstSAE9SWGN74g4V7RGqh/Qe2q
vj2N/gUDrDaEgEQP76cjwjAm0L9gJNsxbu0n1MB9oIMujGhEJCqI6tdHQP+C0QGPaSMQqIIIBKog
AoFAFUQg9rUKUv0fwwXlL6Xchz4wVKh5Ut9JUP9i+KwBpzTMxZRje5Kc2pRZnwyVLuslMQrAR6J9
tiW6vr4eep6GHVFLDhqxpZJ1z39g2y7lwimfyySofzG6yDm000BvfEFqW2Z9BRCzJGYBuEi95mSp
nbjJ9lFIl1VQaycdNdAm/y76D4TuVwTRFcJXGqSLQw31LWSbMpu8pRFHAXr6OEY72dcj6M0D/GTH
VzyRT4jKJ9MsKz4GjeG/Q5BYl8Gs47QDn4bGmHbDqoUtTNxEQgQ2C4rHBwmYqIG8yePaqWD8tS+Q
N59QElgNeOjanfMF2yg851q5TaR+PBpTjFwFO+oNvTsJklhYVYr5545g2Yl/QS8+6dtWDAEv4iI6
VUFv1MAIJ0Ea9eIkgEmQuuLPGmJ78y+oCRhYbeHZtODXgqqnMuIwD8ZMA/1426Mx0UC5DNRT7E5y
aCuoq8c8NMDaQ9jPgnZmhqVPvihczcWLKBhEDbgRx7d/QQdBbfwLtomE8I0EVuO+BvoXjJUhitiP
Ohjh3QgHQxSxT4D+BXEWRCBQBREIBKogAoEqiEAgQkfCePjTTIGxC1evSwtz/UNqg4u6AA9Sarn6
deynJRFEGgS6KUcg/gWBEhuxvfgX5NuUxn1DpgecDHI7ogot0FipduHqdZ1uabpm4hUGuYUdAFFP
vZdEKoYrOQLxLwjUXmz3/gV1bRrZMVG3+SY9xCWRq6ChfvWjpLOHQc4Rj5XLwYBJbwFVVxCHJgnE
Qw6Xuk47LpSFV6VInwm6rax1iP2Tk0HjdGcxSprCrT0M2p/bJ5GOMi7twN6Tw6vSksAEJfhEsEuz
IKHWymIKN3gYtHS22/VRnfo+qSjN5T5fu0GD4hy2kYPqvvnzL9hJ3VJuuu4d5nyxx15or60uKLgJ
D0vZ3KyROrNmKInNcO781mr12LzqcqfrymCoW2L5XgtEoCqofyUCbRve9ckh2gxCngTdKijxurTr
3brdHxgwjbZgNd/ZhVOIikIYxGsr7Cf2CDSQupAVwjkYbf8iN0RXZ0GOsKs5FFTsD124zjqiYPEa
NUteYbB7F74zCIL4FkQ53aQRiH9BrZ39+BdEomDA8MsXRJOlL4D+BWOyHdOBJYca2Pc66M5ARkSh
gqh+fQP0Lxgd8Jg2AoEqiECgCiIQCFRBBGL/wfhc0IkC47QDang2aMkapJorrSAfaJNIkwikTDzf
pJ2QPviC9oxA73xBhasU3w2ZHqAKikgYfPa0e0Bky9u1uqgnXHDJB/A0iao8xc6JegEkEUiZKNj7
UjEK6YMv6MAIpN75ghDhgW1Xz0IEquCOq+SiHUYc+YImXqBuGHS+6FS0IDTQ/wFJLgkfB70DK5N1
iUyhQXcX4hhEnLKN7rG8q4xlqmBPPZp3wwsk7UmDbZuGkpAawWUSQVhT/uhO9iY+6W49Oheddjt7
BNjxBc2DoHxi1HqEpNpCkfReO/k0p0IvIZWPd/rgCyrnPG2LTi2uak7YeuOJfLEXVbDN6sJpLait
WHpuFCLRDwEe5VVcoXU8eCi2CumgYijBCTBQDLjvC9Rd4xLSJsn+aj+nzUy3SdCOBq4us3XbhaEa
dkEFwf6NWNSDbtL91EwBlNCbx8CI+IKocWEYonpeIM/Tprq1oOVF0C7y9F6eeNaNRQQJx6+fg0KE
szIKhC9oSsQDX1BxpIh8wcDhli9IcW9sn07myBcMbxZ0tH1IRxcRfW5QI18wHBVExljfA/mC0QGP
aSMQqIIIBKogAoFAFUQg9h90b9OWVtjtDsmo7BZtQW7FCwzniZl/vqA/rp+8IRyQf0F7PgLVvUYb
/PIFjUW34wvyZ9m5q2qRw+ILrvfOkU9fKuh4BtQMAtYEsyB87nlRIh98QbUYnUtA/IvhWF/UVE7F
k44PvqC56MSKEWjDJeUiBfBOfbfcv84ds/WQCoLOUaAzLZCP7vAS6DgXXaPidT5SBDXGkPZChl50
StoFk64W3TAL9u3zj0HrSuY95FrRAl2Ob7GuNhKEHgVibVMvg1gQI4e7ottZxpzxighaBXmyu40v
QWuXS5YmVDivNaBR67ELryxtp1LPZy+77F9QXzbL4FDfWlHcLyqor1LquPppPwqH0T56PzORzaT+
xCBelrX8gqy7WkCcg3EK7KIhyi3Aw14TdWcl0X3ZQyw+5d51F4eiI3zCkbJLHS0+SqJvyqiPCdPQ
xfDGLuxC3eLJ7O7NggZHgVa+BPVNoUa35AWGwiuLmrwWRFndpKHj7qnDXsd8QeereoFs/AsibTAo
ePEviGZL3wL5gnFcC5rND9TAfamDcV4I9JkhGpf9BkQEBnWHLY/dwj/wmDYCgSqIQKAKIhAIVEEE
Yv/BA19QPQ7l4DwQwtum9k/2497I2bkUgXAjqQe+oA//gpyvMtDTHPV8QSuHbfyWOMdp6q0NmVi6
HOycL2jDDgxrm9o/2Y9z5OZLd/xzIykvjmU5A/EvyJfUSHMkZkqioWaIUSRpvI5FL3aS4lnue9JD
dyFRqCBY8QVtB/hoh78AKDvEmFLnaXSvPoLkC5rqzM+xDEpi9EzQqSD8o/l1iOFzlAHL6iZUctCi
fXTcVN2udN8ZBiMw9UdW6kg67y6ZOHFp+4R16Wt3OLtvRfibBa34gg4zfs+fWAvS4XYgablXJ398
QcK/gcbTHT2NYuxVsD1fsB07df8dIyUuHPW5Ggc8cg59KT7RS+9iEiT7uIkjMERVc5Q4j8+WPrBo
uOcGKYnq5gDLINUZIXGRXhbIpi3DbuL9pIJt+IJuukB4bLa4mKEBzKNSnYXZrZ1pjrJAurakvdnE
PbYWtOYLEp4KqG/GbjsP7Ho/DMw5YRCld8kX9OFfUBt5nP0LWg1UzlxDhA8ksE4RyBeM51oQsa90
MDpDHA1RBAL5gjgLIhCogggEAlUQgUAVRCAQIaI9X1ChltmzCI0heoYF7Q6NMACiXhBcvwD8CypP
Yx35ghZUP598QT3J04ovSA0MJQs2Yc/wBWPJFDSroCVfkHr0Omik0HXpfdMBEPWC4fr59y8o93ZH
vqAV1c8HX9BcdGLpwpDTWWs2YYwYS3aSSHxBF0xBEgMVBB1f0NQlbFmEaoOKMQxzKKHcR3Ag/quN
BDQSBJAcbedfMAiPZlwiJJLK6i7sJJQeza/Htwz2/gXBPD+2caFrdXCf9EoL+jNm/VlkDmplrj/u
FRakS2rkPGB2a1TFtaDWqLqmIspLQ9oTrYOj0XrouNTXQs63oME523N7zlQ9KurPv6DO47UbgXrb
o2exR1TQshcZ1oJxG/qIL2ezvvUmODvN5XqSmAwTX1pvNZVRS4eHxpd34cGYgND2oQQ1Ng9pq45h
ToJ9YcyS8CtAtnds3Mk7MgKd2YQIPyroki9I24SFa4b6WsYFsRQMf/HZ7dqzYgSa+IJIG+yCIWrP
F+Tq2opFqLdn9DzC7vVE37mE5RswwLVgUHxBq9ozMQJt/AsiAgbyBRGAfMFYrwUR+0MHe8UQ72tD
FLF/gXxBnAURCFRBBAKBKohAoAoiEAhUQQQCVRCBQKAKIhCogggEAlUQgUAVRCAQqIIIBKogAoFA
FUQgUAURCASqIALhGnPFVKowFzepkDWP6G8orPnSSvqn4pefW8vcTuEsiECEiVJhamlV0kD4f28u
ZzLFW7GRLZnD9kH0Mw6//IHby2+sv8aH1TfW/vOBf/XaX30VDVEEoruoHrl78jswuiL9MnyOZZ+b
LMVpFiwfFrAs/xrb29YuiIHn/3y7NZAZ3H7pq9WXxJgju0MNGBqqy/GTg9vbSRb37MpWrFtlHBLJ
XC05lkgk0/UkwMIfvG85ov7x2yxnrdoLMwY5hIDq/0gkWb0KNZ9760sssEX2krn5r47sDG9BYfa8
h+zk9BeWxAy1fNm3ZS19Obz65YFkYSMpdwalrgQMTS8LdTiQryXLWn+JI1ql8mOrmyt1qI+yTjpq
+txcf/bXSH7uq7FRweXlwzCr1ujJ+9Wvh0H4Wn1/ujFw5vzH3vjNxrm/XHh1mYXd/O87rdRdqbSP
v/LG2R/eabG4t7d++qU4q+CvXvvh+cmV1sDHl19b+CkbZ/7kBETUj37/JMt5eXn5bx+42mK9+qRe
jvGEINihtZXM6dUGmV5JHdt7ngWTY9U/vfHFxD+7lNhZefJpLyOPnP6z9z36+8tavkL7zoKWvhz+
to2/Hptcbcg7Bq25X1/4yY7w9db/FKSS63D5MMRWBccGobr614LV6fhvY+33hnPFzXhtxxTTmSKk
2XAIC/l0+mxdDj4yNQgZmJmEJnwYnhRCdg7uwaiswl9ZzJVmZsWSvHV6Itaz4JcbB1+FFmw8fXtR
KH7rdGSD9JQ8GX5kfhXgwT3D5Qd3hb/fhqVFVuVNWFpi3xmasFiEHDyT2oPfyHjITU1/B36dz1eC
lr4c/gXICflK2GieWARpEvz4LleHscbansuIe9HuSZpzHzlWyB0bZpU/C+/7XrPW+IjSYWARElAF
2IVt+GwmX4Xk+ECruSRd/QK8qiQwCI24rxAmxP6Ue+LyGrNHrkQlxaCc85FGPsXsw3XD5atvCH8v
QqkEe+w/9nFR7DBQOs7aABY+Wf29Gx5yU9NvQS2dq6r5yt1QTV8O3xOaWuvEuScya1IyL+rqML64
k2g+cOjXWPuC07/R+w5vtdbvxEsF67B0Q1aiOgwX4YLaciWmXUdzTA+hMp8/eT9k1zL3ZI6kxA2d
KVDXtXdhJ+YaOLcBWfbxxvdPDUKrGdXraFt5KedqvXJbmGmMz6pqYo1OC392YUoNFr8lIDf1zcPZ
w5kR19mp6Q9Uan926p1qvlyqwMmThueOwq4a+Mb3G1+Ukjmuq8NY4/ba0w8cXhkDEHZfVkZNn2Pp
I43G6sGIpbSag9l4KNX9hSe2h2BGDmWaB69frY1WHoda4/gSmwpXm8v15Y9uitZnRRg05du5lovn
fsyZmetC7y8tMcv6Ky9EJcZIQZ5gpn7b4UnxUamVKsLHJ6WaFiet1dbS6TtbxQ52vjYaqUnBiNTl
q6Uvh9OFTzXmtd7B6up3reow9lq4+stbR/6DMOOBvBuqfI7nJra2aAye0VupYHVBDj4Hr7+qWcxM
yUq1xubeNziDLl1aTO1J1ucD6u3w3li3SnV95vlVdVx57omysOyNACceknLOOk4nr0O1ysRMCB+v
Sy0mt8/RudTU7U5Huz1Dvlr6cnhqo1lL6EzNhE0dxh0p+uU7EwfHdGH33v+z27VqPM7ImFUwCxMf
ZLNDRVxtN7SdlTQcgEK6RabTkMvcyont1HgVKi1x7MzP367Wy0PC1wNwNdZNQuAHwh5SPj0+wco5
OzsrLHsjgJJzDj7hEKsC1ydY3Wfg6HX4MyiX2feJR0Q/BHUKl2553UlgCeQyYzmWqT5fLX05nLVx
aWpFDFDrqqwOVSTxg14601Gqbu38zdvGxfUffOjgzww1N+7ERjhzEy6/XKtfW4PVuRFYrRzSlnWD
cC/cGSzUmf2xPnBo5NoywBgchFz+m+KEX8wdHLkmmiZXIBXr9shNPVhmnWkptbZ5bT0G8uw51tfN
R8/VLq7A8sW75xbE6r1zrVZbYJpbT6Ygc6iD9dh6cn14ctmQr5a+HF5IHKp9n6nZvKiCrK4u8nWV
Oy3WYS9hpr79N7n7xt5++Le21mPVQd2fjqm+Td4Ta4di880SIHoHZQcr4Or/errTW+NSurhL6OGA
Wp24W/vnclXs1r2EdGKvaXetkHOy2NIATVRBn/Dg3CzncvetXsde3VNw0qJardM7ER2vBREIBKog
AoEqiEAgUAURCFRBBALRRXA7ovKRP+UpBVUfV9A2Dy5ouMx7MTsqi0o1gcOFkrFU+MjEQPSTCpLQ
lanTvi8PFFQSOBKhlYyp7hcCEYghSqnQucUeTqkpGLQLLI5lzK7PgVFMvnqQGMiA6LdZUD/AE/ah
G9z5H+ocQKxihtH3Y9L7UQMRXVBBxw7G9I3r+yQG3TEq1hrlCkxwLYjoigrquzd16PdR9UGWL4lI
B4nBJkabFBG8Cmr7DcZZjlhMmOH2QTk37PeIHke754LU+Eu1Q2k8rMH9ljFiH8yCilEpbLRwZh5v
axrsTjFmVIZoNBOhPmNcCyI6Br7QHtHfiD1fEA+oIRCogggEqiACgUAVRPQ0aCyTejbuBUQVRCBw
FkQg9i/454KUI8Dpv7mdXYn+HgMDUQskplmZ6L4ZHjsqzynlTOxToEa6o/F5nXTeh9jkLqdtfsRn
JyD/wZXchYgU8EwbwqSCvkHMv6nlUTaT5nLqb+JdGA5gEvsUuJj2PD6r36p265S9rYC6D/74elsR
xf/7TgMpJhWYCkrDuthRZEVSvwrjN1Xp6sJ4r43twi+qxjfNAEr3c3uQhJuVCeWnDlMK5mmLO9XD
SSHK3c2er1G7LGkmfT6ek+DrsW+TaqOCZsagfvwGA2NQmyaI0veJzUSjcd3bN5rxXLhi57pIgYBZ
FeRRRHvvBTjOj9RrrxJSdiqkyQBGMxRhVEHqbnzj6UHEqidSp0mKOIyYzmctiVMKohFJLUJ19iEF
u+WpaalKOhzU7ESURJFFlE7fUjxYitCroLKDwfUo6q7T0WBsaJ+8O/PtLtIyUA47yN0daZHoRCQW
u1cIVEGLfkjc2f2kvWpYaiXxol1OKXjsy/y9pH2UTtdATmlQ0m+EJ4JJdZLUYPs+b+rd1HrtRLg1
kd08SL0Xh9hNjcT7uspij8b2Vvf1TUkIbYbYV7OgjjGormv4VYw9X47b3zdaanYGG1E3TLU8uAca
Lsh4VNpz1d8HhoRssteSt31KYCegWVwHbdTFVRLrMx01PT/t4Nmy1ZtsfckUTB37el+s7mZjGgkS
fKmCWuAEtlCiJIwM8QUypuen3jecdI92SSCjQjCKrD4w7qCJdTeb0vB8QI0yhKOBESxmaBwGjD7T
yWjrM9A5sDs3ez4dQwKIEfbql4SRIwlUZNygIXHqQ6SLN+MxbQQiUqAKIhCogggEqiACgYgE9v4F
ldBOdohNR6+o6SEYf2zbYsnKXzYxAduR+vjnMLhRGR5Mz0/9JBHjAvq6mTg/F7Q6BtbJE1YTd5c4
0/YsDuDofTjpSX3UmdRnfg6DQPSUISr7CtTcDPIuBKnChrXyNmj2M6gkwl9U0qX2Gqidb+mgTKh0
iN40RA3TCc8FN1AHwcHboF4DdMxDnl/Ik+vMFilxq1+WVqzhBDlqJKLHVNC2M5vDTN4GXfZ2S+6q
LWPBmiTh5lE4Ol9B9KQKUq9LT2rf6V34X2ozSxHr98+4Wv4S1EFEL64FCYP04bIHyzeI6kSIzSXj
D6slqGeP9Y73ELRA9xmqvZj+oO2Ky9USilATZZY6znLmDVZKnKa2tlOk21UjIiKUhT+zHqK3ievk
KeltXCx9QsFI8TaDJGWY7YoKGp5fUD1fEMy/9KRC3dSpu4ljHIL6ljV5Y9RO/0wPU1yQ+uwCEJFg
NtjoTtdPcxdny8FLcdoQbMgjCEOUKPai9kHUbQ/5t2ZUqndwVwiRd2UIH43wKYCSrnKvlX1qyBV0
UYidOazfpSFoicYH47l0pgTZFrRysJBP5xekmYn9Kw+fhXo6k51ToraG0oUWFMbg/BCUz6fzLWYB
5jMFZgWWRzLiHSOZ9Pm5bHpOiSukka6zS2U5HzuMfSqTIXCWSXGWSZHJVzUpRrIwl05nx1QpzqbP
s78FQ/pCPFn+Lq4F4w2PWyw4CcYDG4Xmag3q98C9KfgH2WaWmz+S34DiUGPoYeX3KG2mR2G1Vv3M
jwA++9a3RwHeudb4rtCQ37olxti9dfEzH37z4hkxbmZUCPrGxSKbumblfGyl+ESDXa3cA/dcgnKm
kX2ndum33oQzQ80XNlT78N8M/wuWfrr53CCfvhDPIP++U0GPT+tRAyNfDJaF7lq/A7kpGG9BIwPZ
RVhsaREWS5Bpzr3WUH43UkAbkNq8P82mM1qaZBe2UzCTY5cmpQlupTRz6kZpZlqMWxVuXC7NzIiX
pHzspNiagdw0PN+EVgq2l3RSPFqCVGPuXVvK78zkbfa9sQSTWT59IZ5B/v2ngogeWwvOCiuoleEC
06HXtmH3NkyVoPS4FkFQtL2vH1RNwCmmLnvMdJ1ZZj9SUHo/W4SxoF0pKoiBylc5Lqi2p5SPnRSt
kd9hV9+1Ddt34DSTYk8nxY/gzMFbyu9pMUlB1Pfz6QvfDPKjCiJ6AffDnSHWf5MkCZCoQvUZMVTZ
5U/VfjOvmoDzTF2aAM0Xj7AfC1D9C4CKFGTGvPGClI8dirvFdSZFaoQZlxUmhTSzKeu60dpbuU+o
KVflv1XT1owmP6ogomewfacuGIzp99wGuPoKHGUTWaVeVZYJ2Xrp2ztK1GwLSB5arTe2mG48DNcz
TEVbUM9aJcviXshrCtlS8rHBzsqjwsoxPcmk+K85OHqV3VOqKqvQ3Fzp/6ibQunr4yzHxlG43uDT
FyDLjyqI6CWsHTgo9LWfzteZwffBzNaPAFaH7/uafPVAKa0971sZSZ0swPBQ6QVmAiZTv3iTmZEj
aXLXKlkW98mC+is1pORjg4sHDv5v9vGTCpPi1Gh6i+U5VDuYlK8WPpA5s6ZEzT25/gIbORqpX9zm
0xcgyx8QErhdgYjV5s2s008fKXXl3vIsqiCiz5DZ0y3t0s1OE0pDs3MpXN7sKw9UQQQiFsC1IAKB
KohAoAoiEAhUQQQCVRCBQKAKIhD7B/8fo7M/GN7adygAAAAASUVORK5CYII=
</FILE>
</FIGURE>
</FIGURES>
<FEEDBACK/>
<APPENDICES/>
<EXTENSIONS/>
</COCHRANE_REVIEW>
