# Supplementary material for: Expression of Concern: The prognostic and clinicopathologic characteristics of CD147 and esophagus cancer: A meta-analysis
Source: PLoS One. 2023 Feb 22;18(2):e0282229. doi: 10.1371/journal.pone.0282229 (PMC9946197; doi:10.1371/journal.pone.0282229)
Supplement: S1 File — (ZIP) [file pone.0282229.s001.zip › orignal data collection esophagus cancer CD147.xlsx]

## Sheet: data 1 clinical charicteristics
	tissue				Age		Sex		TNM satge				Differentiation			lymph node metastais		Invasive depth
Included study	esophagus tissue(event/total)	para-esophagus cancer(event/total)（或正常对比）	normal tissue	hyperplastic tissues	Young	Advanced	Male	Female	Ⅰ	Ⅱ	Ⅲ	Ⅳ	poorly	middle	high	metastais	metastais	Pt1	Pt2	pT3	Pt4
Yoshio Ishibashi(2004)	70/101	0/101		56/101
Cheng, M. F（2006）	30/41	5/41	0/16										11/12	14/19	5/10
Huang, L（2015）	42/74	2/20			26/41	16/33	32/56	10/18	10/28		32/46		22/30	13/25	7/19	28/38	14/36
Zhu, S.（2011）	64/86				31/41	33/45	39/57	25/29
wan,y (2012）	46/80	20/80			26/45	20/35	33/57	13/23	1/10	14/32	25/30	6/8	24/31	14/25	8/24	13/39	33/41	1/11	7/13	38/56
Li Changxiu（2013）	40/60	9/40			11/16	29/44	25/38	15/22					23/26	11/15	6/19	34/36	6/24	5/19		35/41
XiongLiNa（2011）	31/40	10/40														29/33	2/7	3/9		28/31
Zhu,S（2011）	79/108				41/59	38/49	49/73	30/35					23/30	40/54	16/24	36/44	43/64	11/21		18/24	50/63
Xiao Xiangzhi（2011）	48/60	8/60			26/33	22/27	18/24	30/36	22/32（Ⅰ-Ⅱa)		26/28(Ⅱb-Ⅳ）		28/35	20/25		28/31	20/29
LiuHaiMing（2010）	12/19		3/20
Chen JX(2009)	45/50	1/10														26/26	19/24
MaGuang（2009）	54/70		0/10										12/16	22/28	20/26	30/34	24/36		3/11	25/30	26/29
QiBo（2008）	42/52	10/52														11/15	4/37	3/12		29/40
Xie L（2008）	73/87		20/30	11/20						15/19	63/68					32/35	35/52
Xiong SongBai（2007）	37/57	5/57			17/30	20/27	29/44	8/13					10/16	27/41		14/15	23/42	0/3		37/54
Zhang HZ（2006）	68/85	25/38	3/15	7/18			53/67	15/18	4/5	34/43	26/32	4/5	9/17	24/28	35/40	33/40	35/45	6/8		5/5（light）10/12（deep）	47/60
Zhao JH（2004）	53/70												17/21	36/49		32/33	21/37	3/14		23/26	27/30

## Sheet: data 2 survival
		overall survival	harzard ratio	low level	up level
		study	HR	ll	ul
		Wan Yong-2011	2.7	1.1	6.8
		Zhu S-2011	1.5	1.16	2.17
		3 year survival	High expression		Low expression
		study	events	sub total	events	subtotal
		HuangL 2015	24	42	27	32
		Wan Y 2011	27	46	27	34
		5 year survial	High expression		Low expression
		study	events	sub total	events	subtotal
		HuangL 2015	18	42	24	32
		Wan Y 2011	8	46	17	34
